# Supplementary material for: Preparation, single-crystal structure and room-temperature phosphorescence of a covalent organic polymer containing Te–O–P bonds
Source: Chem Sci. 2025 Feb 17;16(12):5260–5. doi: 10.1039/d4sc07210c (PMC11848404; doi:10.1039/d4sc07210c)
Supplement: SC-016-D4SC07210C-s002 [file SC-016-D4SC07210C-s002.cif]

# Supplementary Information (SI) for Chemical Science.
# This journal is © The Royal Society of Chemistry 2025

####################################################################### 
# 
# This file contains crystal structure data downloaded from the 
# Cambridge Structural Database (CSD) hosted by the Cambridge 
# Crystallographic Data Centre (CCDC).
# 
# Full information about CCDC data access policies and citation 
# guidelines are available at http://www.ccdc.cam.ac.uk/access/V1 
# 
# Audit and citation data items may have been added by the CCDC. 
# Please retain this information to preserve the provenance of 
# this file and to allow appropriate attribution of the data. 
# 
#######################################################################

data_CityU_21
_database_code_depnum_ccdc_archive 'CCDC 2339864'
loop_
_audit_author_name
_audit_author_address
'miaomiao xue'
;City University of Hong Kong 
Hong Kong
;
_audit_update_record             
;
2024-04-30 deposited with the CCDC.	2025-02-17 downloaded from the CCDC.
;
_audit_creation_date             2024-01-03
_audit_creation_method           
;
Olex2 1.2
(compiled 2018.05.29 svn.r3508 for OlexSys, GUI svn.r5506)
;
_shelx_SHELXL_version_number     2014/7
_chemical_name_common            ?
_chemical_name_systematic        
;
 ?
;
_chemical_formula_moiety         'C48 H40 O12 P4 Te2'
_chemical_formula_sum            'C48 H40 O12 P4 Te2'
_chemical_formula_weight         1187.88
_chemical_melting_point          ?
_chemical_oxdiff_formula         'Te C H O P'
loop_
_atom_type_symbol
_atom_type_description
_atom_type_scat_dispersion_real
_atom_type_scat_dispersion_imag
_atom_type_scat_source
C C 0.0181 0.0091 'International Tables Vol C Tables 4.2.6.8 and 6.1.1.4'
H H 0.0000 0.0000 'International Tables Vol C Tables 4.2.6.8 and 6.1.1.4'
O O 0.0492 0.0322 'International Tables Vol C Tables 4.2.6.8 and 6.1.1.4'
P P 0.2955 0.4335 'International Tables Vol C Tables 4.2.6.8 and 6.1.1.4'
Te Te -0.1759 6.3531 'International Tables Vol C Tables 4.2.6.8 and 6.1.1.4'

_shelx_space_group_comment       
;
The symmetry employed for this shelxl refinement is uniquely defined
by the following loop, which should always be used as a source of
symmetry information in preference to the above space-group names.
They are only intended as comments.
;
_space_group_crystal_system      triclinic
_space_group_IT_number           2
_space_group_name_H-M_alt        'P -1'
_space_group_name_Hall           '-P 1'
loop_
_space_group_symop_operation_xyz
'x, y, z'
'-x, -y, -z'

_cell_length_a                   9.41547(15)
_cell_length_b                   10.53235(17)
_cell_length_c                   23.2502(2)
_cell_angle_alpha                93.7232(11)
_cell_angle_beta                 99.2727(11)
_cell_angle_gamma                91.1692(13)
_cell_volume                     2269.61(6)
_cell_formula_units_Z            2
_cell_measurement_reflns_used    15890
_cell_measurement_temperature    149.99(10)
_cell_measurement_theta_max      67.9990
_cell_measurement_theta_min      3.8490
_shelx_estimated_absorpt_T_max   0.197
_shelx_estimated_absorpt_T_min   0.086
_exptl_absorpt_coefficient_mu    12.029
_exptl_absorpt_correction_T_max  1.00000
_exptl_absorpt_correction_T_min  0.65602
_exptl_absorpt_correction_type   multi-scan
_exptl_absorpt_process_details   
;
CrysAlisPro 1.171.41.105a (Rigaku Oxford Diffraction, 2021)
Empirical absorption correction using spherical harmonics,
implemented in SCALE3 ABSPACK scaling algorithm.
;
_exptl_absorpt_special_details   ?
_exptl_crystal_colour            'clear light colourless'
_exptl_crystal_colour_lustre     clear
_exptl_crystal_colour_modifier   light
_exptl_crystal_colour_primary    colourless
_exptl_crystal_density_diffrn    1.738
_exptl_crystal_density_meas      ?
_exptl_crystal_density_method    ?
_exptl_crystal_description       plate
_exptl_crystal_F_000             1176
_exptl_crystal_size_max          0.4
_exptl_crystal_size_mid          0.2
_exptl_crystal_size_min          0.2
_exptl_special_details           
;
 ?
;
_exptl_transmission_factor_max   ?
_exptl_transmission_factor_min   ?
_diffrn_reflns_av_R_equivalents  0.0253
_diffrn_reflns_av_unetI/netI     0.0267
_diffrn_reflns_Laue_measured_fraction_full 0.970
_diffrn_reflns_Laue_measured_fraction_max 0.963
_diffrn_reflns_limit_h_max       11
_diffrn_reflns_limit_h_min       -11
_diffrn_reflns_limit_k_max       12
_diffrn_reflns_limit_k_min       -12
_diffrn_reflns_limit_l_max       27
_diffrn_reflns_limit_l_min       -22
_diffrn_reflns_number            24255
_diffrn_reflns_point_group_measured_fraction_full 0.970
_diffrn_reflns_point_group_measured_fraction_max 0.963
_diffrn_reflns_theta_full        67.684
_diffrn_reflns_theta_max         68.267
_diffrn_reflns_theta_min         1.930
_diffrn_ambient_environment      N~2~
_diffrn_ambient_temperature      149.99(10)
_diffrn_detector                 'Image Plate'
_diffrn_detector_area_resol_mean 10.0000
_diffrn_detector_type            'Rigaku IP'
_diffrn_measured_fraction_theta_full 0.970
_diffrn_measured_fraction_theta_max 0.963
_diffrn_measurement_details      
;
List of Runs (angles in degrees, time in seconds):

  # Type    Start    End  Width  t~exp~   \w     \q     \k     \f   Frames
#--------------------------------------------------------------------------
  1  \w    -23.00 131.00   0.50    1.82    --   42.80   3.00 -99.00  308
  2  \w    -19.00   6.00   0.50    1.82    --   42.80  -3.00  84.00   50
  3  \w     94.00 183.00   0.50    7.30    --   94.00   3.00 -99.00  178
  4  \w     36.00  72.00   0.50    7.30    --   94.00   3.00 -99.00   72
  5  \w     17.00  71.00   0.50    1.82    --   42.80  54.00-150.00  108
  6  \w    -45.00   7.00   0.50    1.82    --   42.80 -77.00  90.00  104
  7  \w    -47.00  13.00   0.50    1.82    --   42.80 -54.00 -60.00  120
  8  \w     78.00 104.00   0.50    1.82    --   42.80  54.00-150.00   52
  9  \w     14.00  67.00   0.50    1.82    --   42.80 -82.00  90.00  106
 10  \w     32.00  70.00   0.50    1.82    --   42.80 -82.00  30.00   76
 11  \w     15.00  65.00   0.50    1.82    --   42.80 -65.00  30.00  100
 12  \w    -26.00   1.00   0.50    1.82    --   42.80 -65.00  30.00   54
 13  \w    -47.00  67.00   0.50    1.82    --   42.80 -77.00-180.00  228
 14  \w     -8.00  27.00   0.50    1.82    --   42.80 -77.00 -60.00   70
 15  \w     40.00  70.00   0.50    1.82    --   42.80 -82.00 -90.00   60
 16  \w    -46.00  28.00   0.50    1.82    --   42.80 -82.00 -90.00  148
 17  \w     16.00  85.00   0.50    1.82    --   42.80  43.00   0.00  138
 18  \w     29.00  63.00   0.50    1.82    --   42.80 -82.00-120.00   68
 19  \w      7.00  65.00   0.50    1.82    --   42.80 -82.00   0.00  116
 20  \w     83.00 109.00   0.50    7.30    --   94.00 -82.00 -60.00   52
 21  \w     20.00  55.00   0.50    7.30    --   94.00 -82.00 -60.00   70
 22  \w     27.00  98.00   0.50    7.30    --   94.00 -82.00 -30.00  142
 23  \w      6.00  98.00   0.50    7.30    --   94.00 -82.00   0.00  184
 24  \w      5.00  96.00   0.50    7.30    --   94.00 -82.00-180.00  182
 25  \w      5.00  54.00   0.50    7.30    --   94.00 -42.00  30.00   98
 26  \w     70.00 183.00   0.50    7.30    --   94.00  42.00 -90.00  226
 27  \w     28.00  89.00   0.50    7.30    --   94.00 -82.00-120.00  122
 28  \w     13.00  99.00   0.50    7.30    --   94.00 -82.00  90.00  172
 29  \w      5.00 115.00   0.50    7.30    --   94.00 -82.00 120.00  220
 30  \w     89.00 156.00   0.50    7.30    --   94.00  59.00 -60.00  134
 31  \w     24.00  66.00   0.50    7.30    --   94.00 -82.00 150.00   84
 32  \w     80.00 106.00   0.50    7.30    --   94.00 -82.00 150.00   52
 33  \w      5.00 119.00   0.50    7.30    --   94.00 -42.00-150.00  228
 34  \w    124.00 152.00   0.50    7.30    --   94.00  59.00-180.00   56
 35  \w     84.00 145.00   0.50    7.30    --   94.00  68.00   0.00  122
 36  \w     90.00 116.00   0.50    7.30    --   94.00  59.00-180.00   52
 37  \w     98.00 123.00   0.50    7.30    --   94.00  68.00  60.00   50
 38  \w      6.00 121.00   0.50    7.30    --   94.00 -82.00-150.00  230
 39  \w     92.00 119.00   0.50    7.30    --   94.00 -42.00  30.00   54
 40  \w     53.00  97.00   0.50    7.30    --   94.00 -82.00 -90.00   88
 41  \w     26.00  61.00   0.50    7.30    --   94.00 -82.00  60.00   70
 42  \w     68.00  93.00   0.50    7.30    --   94.00 -82.00  60.00   50
 43  \w      6.00  99.00   0.50    7.30    --   94.00 -82.00  30.00  186
 44  \w     70.00  95.00   0.50    7.30    --   94.00  -3.00  84.00   50
;
_diffrn_measurement_device       'four-circle diffractometer'
_diffrn_measurement_device_type  
'XtaLAB Pro II AFC12 (RINC): Kappa dual home/near'
_diffrn_measurement_method       '\w scans'
_diffrn_orient_matrix_type       
'CrysAlisPro convention (1999,Acta A55,543-557)'
_diffrn_orient_matrix_UB_11      -0.1540265000
_diffrn_orient_matrix_UB_12      -0.0484576000
_diffrn_orient_matrix_UB_13      0.0028584000
_diffrn_orient_matrix_UB_21      0.0513798000
_diffrn_orient_matrix_UB_22      -0.1379438000
_diffrn_orient_matrix_UB_23      -0.0003960000
_diffrn_orient_matrix_UB_31      0.0338849000
_diffrn_orient_matrix_UB_32      0.0113967000
_diffrn_orient_matrix_UB_33      0.0672366000
_diffrn_oxdiff_digest_frames     
;
010381e30f4983c33ba98aa37bedbfb58600026317f
;
_diffrn_oxdiff_digest_hkl        
;
01c45e3e438c71c2530478ab3a79dd1e4a91e3
;
_diffrn_radiation_monochromator  graphite
_diffrn_radiation_probe          x-ray
_diffrn_radiation_type           CuK\a
_diffrn_radiation_wavelength     1.54184
_diffrn_source                   'micro-focus sealed X-ray tube'
_diffrn_source_target            Mo
_diffrn_source_type              'Rigaku (Cu) X-ray Source'
_reflns_Friedel_coverage         0.000
_reflns_Friedel_fraction_full    .
_reflns_Friedel_fraction_max     .
_reflns_number_gt                7570
_reflns_number_total             8014
_reflns_odcompleteness_completeness 97.29
_reflns_odcompleteness_iscentric 1
_reflns_odcompleteness_theta     66.97
_reflns_special_details          
;
 Reflections were merged by SHELXL according to the crystal
 class for the calculation of statistics and refinement.
 
 _reflns_Friedel_fraction is defined as the number of unique
 Friedel pairs measured divided by the number that would be
 possible theoretically, ignoring centric projections and
 systematic absences.
;
_reflns_threshold_expression     'I > 2\s(I)'
_computing_cell_refinement       'CrysAlisPro 1.171.41.105a (Rigaku OD, 2021)'
_computing_data_collection       'CrysAlisPro 1.171.41.105a (Rigaku OD, 2021)'
_computing_data_reduction        'CrysAlisPro 1.171.41.105a (Rigaku OD, 2021)'
_computing_molecular_graphics    'Olex2 (Dolomanov et al., 2009)'
_computing_publication_material  'Olex2 (Dolomanov et al., 2009)'
_computing_structure_refinement  'ShelXL (Sheldrick, 2015)'
_computing_structure_solution    ?
_refine_diff_density_max         0.511
_refine_diff_density_min         -0.702
_refine_diff_density_rms         0.070
_refine_ls_extinction_coef       .
_refine_ls_extinction_method     none
_refine_ls_goodness_of_fit_ref   1.056
_refine_ls_hydrogen_treatment    constr
_refine_ls_matrix_type           full
_refine_ls_number_parameters     599
_refine_ls_number_reflns         8014
_refine_ls_number_restraints     0
_refine_ls_R_factor_all          0.0244
_refine_ls_R_factor_gt           0.0230
_refine_ls_restrained_S_all      1.056
_refine_ls_shift/su_max          0.001
_refine_ls_shift/su_mean         0.000
_refine_ls_structure_factor_coef Fsqd
_refine_ls_weighting_details     
'w=1/[\s^2^(Fo^2^)+(0.0190P)^2^+3.6326P] where P=(Fo^2^+2Fc^2^)/3'
_refine_ls_weighting_scheme      calc
_refine_ls_wR_factor_gt          0.0578
_refine_ls_wR_factor_ref         0.0586
_refine_special_details          ?
_olex2_refinement_description    
;
1. Fixed Uiso
 At 1.2 times of:
  All C(H) groups
 At 1.5 times of:
  All O(H) groups
2.a Aromatic/amide H refined with riding coordinates:
 C6(H6A), C8(H8), C9(H9), C12(H12A), C17(H17), C18(H18), C19(H19), C20(H20),
 C21(H21), C22(H22), C23(H23), C24(H24), C25(H25), C26(H26), C27(H27), C28(H28),
  C29(H29), C30(H30), C31(H31), C32(H32), C33(H33), C34(H34), C35(H35),
 C36(H36), C37(H37), C38(H38), C39(H39), C40(H40), C41(H41), C42(H42), C43(H43),
  C44(H44), C45(H45), C46(H46), C47(H47), C48(H48)
2.b Idealised tetrahedral OH refined as rotating group:
 O5(H5), O6(H6), O11(H11), O12(H12)
;
_atom_sites_solution_hydrogens   geom
_atom_sites_solution_primary     ?
_atom_sites_solution_secondary   ?
loop_
_atom_site_label
_atom_site_type_symbol
_atom_site_fract_x
_atom_site_fract_y
_atom_site_fract_z
_atom_site_U_iso_or_equiv
_atom_site_adp_type
_atom_site_occupancy
_atom_site_site_symmetry_order
_atom_site_calc_flag
_atom_site_refinement_flags_posn
_atom_site_refinement_flags_adp
_atom_site_refinement_flags_occupancy
_atom_site_disorder_assembly
_atom_site_disorder_group
Te1 Te 0.28116(2) -0.45848(2) -0.06713(2) 0.01574(5) Uani 1 1 d . . . . .
Te2 Te 0.73632(2) 0.58012(2) 0.42832(2) 0.01578(5) Uani 1 1 d . . . . .
P1 P 0.69375(7) 0.86917(6) 0.47839(3) 0.01518(14) Uani 1 1 d . . . . .
P2 P 0.19732(7) -0.17926(6) -0.02480(3) 0.01545(14) Uani 1 1 d . . . . .
P3 P 1.15379(7) 1.24897(6) 0.90636(3) 0.01561(14) Uani 1 1 d . . . . .
P4 P 0.61981(7) 0.27951(6) 0.39224(3) 0.01642(14) Uani 1 1 d . . . . .
O1 O 1.2697(2) 1.34964(17) 0.89855(8) 0.0189(4) Uani 1 1 d . . . . .
O2 O 0.7971(2) 0.76726(17) 0.45916(8) 0.0192(4) Uani 1 1 d . . . . .
O3 O 0.4994(2) 0.30367(19) 0.42619(8) 0.0219(4) Uani 1 1 d . . . . .
O4 O 0.7044(2) 0.40106(17) 0.38195(8) 0.0201(4) Uani 1 1 d . . . . .
O5 O 1.0350(2) 1.32352(18) 0.93164(8) 0.0214(4) Uani 1 1 d . . . . .
H5 H 1.0121 1.2863 0.9598 0.032 Uiso 1 1 calc GR . . . .
O6 O 0.7366(2) 0.19116(18) 0.42095(9) 0.0220(4) Uani 1 1 d . . . . .
H6 H 0.6984 0.1204 0.4253 0.033 Uiso 1 1 calc GR . . . .
O7 O 0.6621(2) 0.96858(18) 0.43582(8) 0.0222(4) Uani 1 1 d . . . . .
O8 O 0.3138(2) -0.26015(17) -0.04815(9) 0.0206(4) Uani 1 1 d . . . . .
O9 O 0.0717(2) -0.26252(19) -0.01653(8) 0.0230(4) Uani 1 1 d . . . . .
O10 O 1.2168(2) 1.14453(18) 0.94206(8) 0.0222(4) Uani 1 1 d . . . . .
O11 O 0.5506(2) 0.79947(19) 0.48509(8) 0.0212(4) Uani 1 1 d . . . . .
H11 H 0.5551 0.7789 0.5196 0.032 Uiso 1 1 calc GR . . . .
O12 O 0.1467(2) -0.08126(19) -0.06926(9) 0.0289(5) Uani 1 1 d . . . . .
H12 H 0.1899 -0.0111 -0.0586 0.043 Uiso 1 1 calc GR . . . .
C1 C 0.2772(3) -0.0949(2) 0.04216(12) 0.0167(5) Uani 1 1 d . . . . .
C2 C 0.6442(3) 0.6523(3) 0.34788(12) 0.0195(6) Uani 1 1 d . . . . .
C3 C 0.7798(3) 0.9366(2) 0.54840(12) 0.0172(5) Uani 1 1 d . . . . .
C4 C 0.9643(3) 1.0955(3) 0.71899(12) 0.0191(6) Uani 1 1 d . . . . .
C5 C 1.0761(3) 1.1875(3) 0.83389(12) 0.0175(5) Uani 1 1 d . . . . .
C6 C 1.1071(3) 1.0657(3) 0.81295(12) 0.0198(6) Uani 1 1 d . . . . .
H6A H 1.1667 1.0132 0.8377 0.024 Uiso 1 1 calc R . . . .
C7 C 0.9588(3) 0.5597(3) 0.42267(12) 0.0189(6) Uani 1 1 d . . . . .
C8 C 0.9240(3) 0.9157(3) 0.57078(12) 0.0212(6) Uani 1 1 d . . . . .
H8 H 0.9805 0.8651 0.5484 0.025 Uiso 1 1 calc R . . . .
C9 C 0.9879(3) 1.2625(3) 0.79671(13) 0.0231(6) Uani 1 1 d . . . . .
H9 H 0.9653 1.3454 0.8104 0.028 Uiso 1 1 calc R . . . .
C10 C 0.5006(3) -0.4602(3) -0.07928(12) 0.0178(5) Uani 1 1 d . . . . .
C11 C 0.9033(3) 1.0442(3) 0.65908(12) 0.0181(6) Uani 1 1 d . . . . .
C12 C 0.6993(3) 1.0134(3) 0.58131(12) 0.0204(6) Uani 1 1 d . . . . .
H12A H 0.6018 1.0287 0.5662 0.025 Uiso 1 1 calc R . . . .
C13 C 0.5498(3) 0.2122(3) 0.32016(12) 0.0194(6) Uani 1 1 d . . . . .
C14 C 0.4426(3) 0.1003(3) 0.20794(12) 0.0207(6) Uani 1 1 d . . . . .
C15 C 0.3863(3) 0.0361(3) 0.14977(12) 0.0194(6) Uani 1 1 d . . . . .
C16 C 0.1761(3) -0.4203(3) -0.15178(12) 0.0199(6) Uani 1 1 d . . . . .
C17 C 1.0103(3) 0.4372(3) 0.41770(12) 0.0222(6) Uani 1 1 d . . . . .
H17 H 0.9463 0.3652 0.4140 0.027 Uiso 1 1 calc R . . . .
C18 C 1.0517(3) 1.0207(3) 0.75643(12) 0.0198(6) Uani 1 1 d . . . . .
H18 H 1.0736 0.9374 0.7429 0.024 Uiso 1 1 calc R . . . .
C19 C 0.4776(3) -0.0259(3) 0.11615(13) 0.0245(6) Uani 1 1 d . . . . .
H19 H 0.5782 -0.0236 0.1300 0.029 Uiso 1 1 calc R . . . .
C20 C 0.3571(3) 0.1067(3) 0.25193(13) 0.0244(6) Uani 1 1 d . . . . .
H20 H 0.2617 0.0714 0.2440 0.029 Uiso 1 1 calc R . . . .
C21 C 0.9329(3) 1.2175(3) 0.74015(13) 0.0234(6) Uani 1 1 d . . . . .
H21 H 0.8732 1.2699 0.7154 0.028 Uiso 1 1 calc R . . . .
C22 C 0.4247(3) -0.0906(3) 0.06305(13) 0.0230(6) Uani 1 1 d . . . . .
H22 H 0.4888 -0.1321 0.0409 0.028 Uiso 1 1 calc R . . . .
C23 C 0.1850(3) -0.0314(3) 0.07485(13) 0.0225(6) Uani 1 1 d . . . . .
H23 H 0.0846 -0.0328 0.0606 0.027 Uiso 1 1 calc R . . . .
C24 C 0.4090(3) 0.1633(3) 0.30675(13) 0.0238(6) Uani 1 1 d . . . . .
H24 H 0.3480 0.1690 0.3356 0.029 Uiso 1 1 calc R . . . .
C25 C 0.5822(3) 0.1537(3) 0.22115(13) 0.0255(6) Uani 1 1 d . . . . .
H25 H 0.6413 0.1536 0.1916 0.031 Uiso 1 1 calc R . . . .
C26 C 0.6353(3) 0.2067(3) 0.27650(13) 0.0254(6) Uani 1 1 d . . . . .
H26 H 0.7316 0.2398 0.2849 0.030 Uiso 1 1 calc R . . . .
C27 C 0.2382(3) 0.0334(3) 0.12759(13) 0.0235(6) Uani 1 1 d . . . . .
H27 H 0.1741 0.0767 0.1492 0.028 Uiso 1 1 calc R . . . .
C28 C 0.7599(3) 1.0674(3) 0.63557(12) 0.0204(6) Uani 1 1 d . . . . .
H28 H 0.7043 1.1206 0.6572 0.024 Uiso 1 1 calc R . . . .
C29 C 0.0540(3) -0.3485(3) -0.15667(13) 0.0254(6) Uani 1 1 d . . . . .
H29 H 0.0255 -0.3079 -0.1229 0.030 Uiso 1 1 calc R . . . .
C30 C 0.5602(3) -0.5757(3) -0.09411(13) 0.0228(6) Uani 1 1 d . . . . .
H30 H 0.5017 -0.6513 -0.1022 0.027 Uiso 1 1 calc R . . . .
C31 C 0.6969(3) 0.7627(3) 0.32927(13) 0.0272(7) Uani 1 1 d . . . . .
H31 H 0.7806 0.8054 0.3508 0.033 Uiso 1 1 calc R . . . .
C32 C 0.5856(3) -0.3490(3) -0.06739(14) 0.0248(6) Uani 1 1 d . . . . .
H32 H 0.5440 -0.2706 -0.0578 0.030 Uiso 1 1 calc R . . . .
C33 C 0.7320(3) -0.3540(3) -0.06970(14) 0.0279(7) Uani 1 1 d . . . . .
H33 H 0.7910 -0.2788 -0.0614 0.033 Uiso 1 1 calc R . . . .
C34 C 1.2512(3) 0.5258(3) 0.42446(13) 0.0280(7) Uani 1 1 d . . . . .
H34 H 1.3511 0.5141 0.4247 0.034 Uiso 1 1 calc R . . . .
C35 C 1.0530(3) 0.6655(3) 0.42922(14) 0.0266(7) Uani 1 1 d . . . . .
H35 H 1.0176 0.7490 0.4329 0.032 Uiso 1 1 calc R . . . .
C36 C 0.9840(3) 0.9689(3) 0.62548(13) 0.0218(6) Uani 1 1 d . . . . .
H36 H 1.0817 0.9540 0.6404 0.026 Uiso 1 1 calc R . . . .
C37 C 1.1568(3) 0.4216(3) 0.41820(13) 0.0252(6) Uani 1 1 d . . . . .
H37 H 1.1925 0.3383 0.4142 0.030 Uiso 1 1 calc R . . . .
C38 C 0.2208(4) -0.4784(3) -0.20080(14) 0.0287(7) Uani 1 1 d . . . . .
H38 H 0.3055 -0.5267 -0.1972 0.034 Uiso 1 1 calc R . . . .
C39 C 1.1992(3) 0.6474(3) 0.43037(15) 0.0320(7) Uani 1 1 d . . . . .
H39 H 1.2641 0.7190 0.4352 0.038 Uiso 1 1 calc R . . . .
C40 C 0.7061(3) -0.5783(3) -0.09682(13) 0.0253(6) Uani 1 1 d . . . . .
H40 H 0.7474 -0.6560 -0.1076 0.030 Uiso 1 1 calc R . . . .
C41 C 0.5223(3) 0.5877(3) 0.31650(14) 0.0276(7) Uani 1 1 d . . . . .
H41 H 0.4872 0.5113 0.3295 0.033 Uiso 1 1 calc R . . . .
C42 C 0.1396(4) -0.4644(3) -0.25512(14) 0.0350(8) Uani 1 1 d . . . . .
H42 H 0.1691 -0.5031 -0.2891 0.042 Uiso 1 1 calc R . . . .
C43 C -0.0265(4) -0.3363(3) -0.21145(14) 0.0330(7) Uani 1 1 d . . . . .
H43 H -0.1110 -0.2877 -0.2153 0.040 Uiso 1 1 calc R . . . .
C44 C 0.7923(3) -0.4688(3) -0.08404(14) 0.0272(7) Uani 1 1 d . . . . .
H44 H 0.8927 -0.4721 -0.0851 0.033 Uiso 1 1 calc R . . . .
C45 C 0.0169(4) -0.3952(3) -0.26029(14) 0.0367(8) Uani 1 1 d . . . . .
H45 H -0.0386 -0.3877 -0.2978 0.044 Uiso 1 1 calc R . . . .
C46 C 0.6259(4) 0.8108(3) 0.27855(15) 0.0372(8) Uani 1 1 d . . . . .
H46 H 0.6608 0.8872 0.2654 0.045 Uiso 1 1 calc R . . . .
C47 C 0.4531(4) 0.6373(3) 0.26576(15) 0.0357(8) Uani 1 1 d . . . . .
H47 H 0.3699 0.5947 0.2439 0.043 Uiso 1 1 calc R . . . .
C48 C 0.5050(4) 0.7484(3) 0.24712(15) 0.0382(8) Uani 1 1 d . . . . .
H48 H 0.4572 0.7819 0.2125 0.046 Uiso 1 1 calc R . . . .

loop_
_atom_site_aniso_label
_atom_site_aniso_U_11
_atom_site_aniso_U_22
_atom_site_aniso_U_33
_atom_site_aniso_U_23
_atom_site_aniso_U_13
_atom_site_aniso_U_12
Te1 0.01587(9) 0.01423(9) 0.01600(9) -0.00273(6) 0.00084(6) -0.00011(6)
Te2 0.01921(9) 0.01349(9) 0.01362(9) -0.00185(6) 0.00083(6) -0.00062(6)
P1 0.0164(3) 0.0126(3) 0.0148(3) -0.0023(2) -0.0016(2) 0.0012(2)
P2 0.0163(3) 0.0132(3) 0.0154(3) -0.0036(2) -0.0002(2) 0.0009(2)
P3 0.0168(3) 0.0134(3) 0.0152(3) -0.0028(2) -0.0001(2) -0.0005(3)
P4 0.0192(3) 0.0121(3) 0.0164(3) -0.0024(2) -0.0004(3) -0.0009(3)
O1 0.0191(10) 0.0143(9) 0.0226(10) -0.0048(7) 0.0038(8) -0.0019(7)
O2 0.0198(10) 0.0149(9) 0.0205(10) -0.0061(7) -0.0016(8) 0.0021(7)
O3 0.0219(10) 0.0236(10) 0.0193(10) -0.0009(8) 0.0018(8) 0.0029(8)
O4 0.0263(10) 0.0141(9) 0.0182(10) -0.0042(7) 0.0014(8) -0.0043(8)
O5 0.0222(10) 0.0225(10) 0.0198(11) -0.0007(8) 0.0050(8) 0.0021(8)
O6 0.0196(10) 0.0148(9) 0.0293(11) 0.0012(8) -0.0028(8) -0.0002(8)
O7 0.0266(11) 0.0170(10) 0.0207(11) 0.0022(8) -0.0034(8) 0.0017(8)
O8 0.0187(10) 0.0156(9) 0.0264(11) -0.0076(8) 0.0039(8) 0.0004(8)
O9 0.0185(10) 0.0288(11) 0.0201(11) -0.0065(8) 0.0027(8) -0.0063(8)
O10 0.0267(11) 0.0157(9) 0.0206(11) -0.0015(8) -0.0055(8) 0.0000(8)
O11 0.0198(10) 0.0258(11) 0.0160(10) -0.0007(8) -0.0013(8) -0.0034(8)
O12 0.0408(13) 0.0164(10) 0.0244(12) -0.0002(8) -0.0094(9) 0.0008(9)
C1 0.0200(14) 0.0130(12) 0.0157(14) -0.0019(10) -0.0007(10) 0.0013(10)
C2 0.0221(14) 0.0183(14) 0.0175(14) 0.0004(11) 0.0015(11) 0.0026(11)
C3 0.0199(14) 0.0147(13) 0.0155(14) -0.0009(10) -0.0004(10) -0.0004(10)
C4 0.0182(13) 0.0203(14) 0.0176(15) -0.0025(11) 0.0010(11) -0.0017(11)
C5 0.0174(13) 0.0172(13) 0.0166(14) -0.0029(10) 0.0011(10) -0.0036(10)
C6 0.0198(14) 0.0198(14) 0.0184(15) -0.0017(11) -0.0005(11) 0.0038(11)
C7 0.0199(14) 0.0218(14) 0.0141(14) -0.0003(10) -0.0002(10) 0.0029(11)
C8 0.0200(14) 0.0207(14) 0.0212(15) -0.0046(11) 0.0000(11) 0.0045(11)
C9 0.0251(15) 0.0172(14) 0.0243(16) -0.0058(11) -0.0014(12) 0.0025(11)
C10 0.0134(13) 0.0223(14) 0.0173(14) 0.0000(11) 0.0015(10) 0.0011(11)
C11 0.0215(14) 0.0154(13) 0.0156(14) -0.0019(10) -0.0009(11) -0.0013(11)
C12 0.0186(14) 0.0193(14) 0.0209(15) -0.0017(11) -0.0034(11) 0.0045(11)
C13 0.0226(14) 0.0137(13) 0.0200(15) -0.0018(10) -0.0009(11) -0.0004(11)
C14 0.0216(14) 0.0184(14) 0.0199(15) -0.0023(11) -0.0018(11) 0.0010(11)
C15 0.0202(14) 0.0165(13) 0.0196(15) -0.0022(11) -0.0004(11) -0.0014(11)
C16 0.0205(14) 0.0209(14) 0.0172(14) 0.0019(11) -0.0002(11) -0.0028(11)
C17 0.0254(15) 0.0208(14) 0.0180(15) -0.0007(11) -0.0034(11) 0.0018(12)
C18 0.0229(14) 0.0151(13) 0.0205(15) -0.0039(11) 0.0026(11) 0.0022(11)
C19 0.0172(14) 0.0285(16) 0.0250(16) -0.0057(12) -0.0025(11) 0.0013(12)
C20 0.0193(14) 0.0290(16) 0.0231(16) -0.0043(12) 0.0014(11) -0.0053(12)
C21 0.0257(15) 0.0201(14) 0.0210(16) -0.0018(11) -0.0056(12) 0.0040(12)
C22 0.0192(14) 0.0257(15) 0.0229(16) -0.0052(12) 0.0022(11) 0.0034(12)
C23 0.0165(14) 0.0223(15) 0.0258(16) -0.0063(12) -0.0020(11) 0.0017(11)
C24 0.0228(15) 0.0267(15) 0.0212(16) -0.0016(12) 0.0037(12) -0.0046(12)
C25 0.0222(15) 0.0295(16) 0.0237(16) -0.0092(12) 0.0057(12) -0.0029(12)
C26 0.0189(14) 0.0264(16) 0.0284(17) -0.0088(12) 0.0018(12) -0.0050(12)
C27 0.0210(15) 0.0244(15) 0.0235(16) -0.0079(12) 0.0022(12) 0.0026(12)
C28 0.0222(14) 0.0189(14) 0.0189(15) -0.0037(11) 0.0013(11) 0.0038(11)
C29 0.0265(16) 0.0250(15) 0.0220(16) -0.0044(12) -0.0017(12) 0.0027(12)
C30 0.0201(14) 0.0204(14) 0.0264(16) -0.0035(11) 0.0011(11) 0.0013(11)
C31 0.0322(17) 0.0268(16) 0.0222(16) 0.0039(12) 0.0026(13) -0.0031(13)
C32 0.0195(14) 0.0216(15) 0.0326(17) -0.0017(12) 0.0035(12) 0.0018(12)
C33 0.0215(15) 0.0226(15) 0.0385(19) 0.0022(13) 0.0024(13) -0.0043(12)
C34 0.0231(15) 0.0354(17) 0.0259(17) 0.0072(13) 0.0029(12) 0.0083(13)
C35 0.0233(15) 0.0189(14) 0.0381(18) 0.0020(12) 0.0063(13) 0.0016(12)
C36 0.0168(14) 0.0235(15) 0.0226(16) -0.0024(11) -0.0030(11) 0.0034(11)
C37 0.0304(16) 0.0233(15) 0.0200(16) 0.0000(11) -0.0019(12) 0.0093(12)
C38 0.0312(17) 0.0315(17) 0.0246(17) 0.0015(13) 0.0082(13) 0.0031(13)
C39 0.0235(16) 0.0283(17) 0.045(2) 0.0083(14) 0.0053(14) -0.0006(13)
C40 0.0234(15) 0.0238(15) 0.0283(17) -0.0016(12) 0.0035(12) 0.0061(12)
C41 0.0271(16) 0.0262(16) 0.0270(17) 0.0016(12) -0.0029(12) -0.0010(13)
C42 0.050(2) 0.0392(19) 0.0171(17) -0.0006(13) 0.0100(14) 0.0028(16)
C43 0.0342(18) 0.0360(18) 0.0258(18) 0.0009(13) -0.0051(13) 0.0084(14)
C44 0.0190(15) 0.0304(16) 0.0331(18) 0.0043(13) 0.0058(12) 0.0033(12)
C45 0.044(2) 0.044(2) 0.0196(17) 0.0036(14) -0.0049(14) 0.0011(16)
C46 0.050(2) 0.0338(18) 0.0285(19) 0.0108(14) 0.0042(15) -0.0012(16)
C47 0.0329(18) 0.0393(19) 0.0293(19) -0.0022(14) -0.0096(14) 0.0016(15)
C48 0.049(2) 0.041(2) 0.0228(18) 0.0090(14) -0.0046(15) 0.0095(16)

_geom_special_details            
;
 All esds (except the esd in the dihedral angle between two l.s. planes)
 are estimated using the full covariance matrix.  The cell esds are taken
 into account individually in the estimation of esds in distances, angles
 and torsion angles; correlations between esds in cell parameters are only
 used when they are defined by crystal symmetry.  An approximate (isotropic)
 treatment of cell esds is used for estimating esds involving l.s. planes.
;
loop_
_geom_bond_atom_site_label_1
_geom_bond_atom_site_label_2
_geom_bond_distance
_geom_bond_site_symmetry_2
_geom_bond_publ_flag
Te1 O1 2.1181(18) 1_434 ?
Te1 O8 2.1126(18) . ?
Te1 C10 2.130(3) . ?
Te1 C16 2.123(3) . ?
Te2 O2 2.0891(18) . ?
Te2 O4 2.1019(18) . ?
Te2 C2 2.125(3) . ?
Te2 C7 2.134(3) . ?
P1 O2 1.5552(19) . ?
P1 O7 1.489(2) . ?
P1 O11 1.556(2) . ?
P1 C3 1.792(3) . ?
P2 O8 1.5470(19) . ?
P2 O9 1.503(2) . ?
P2 O12 1.537(2) . ?
P2 C1 1.787(3) . ?
P3 O1 1.5457(19) . ?
P3 O5 1.549(2) . ?
P3 O10 1.496(2) . ?
P3 C5 1.799(3) . ?
P4 O3 1.499(2) . ?
P4 O4 1.5461(19) . ?
P4 O6 1.5515(19) . ?
P4 C13 1.794(3) . ?
O1 Te1 2.1181(18) 1_676 ?
O5 H5 0.8400 . ?
O6 H6 0.8400 . ?
O11 H11 0.8400 . ?
O12 H12 0.8400 . ?
C1 C22 1.395(4) . ?
C1 C23 1.396(4) . ?
C2 C31 1.377(4) . ?
C2 C41 1.395(4) . ?
C3 C8 1.400(4) . ?
C3 C12 1.395(4) . ?
C4 C11 1.481(4) . ?
C4 C18 1.393(4) . ?
C4 C21 1.401(4) . ?
C5 C6 1.396(4) . ?
C5 C9 1.395(4) . ?
C6 H6A 0.9500 . ?
C6 C18 1.383(4) . ?
C7 C17 1.392(4) . ?
C7 C35 1.395(4) . ?
C8 H8 0.9500 . ?
C8 C36 1.383(4) . ?
C9 H9 0.9500 . ?
C9 C21 1.382(4) . ?
C10 C30 1.396(4) . ?
C10 C32 1.392(4) . ?
C11 C28 1.405(4) . ?
C11 C36 1.397(4) . ?
C12 H12A 0.9500 . ?
C12 C28 1.379(4) . ?
C13 C24 1.392(4) . ?
C13 C26 1.393(4) . ?
C14 C15 1.484(4) . ?
C14 C20 1.399(4) . ?
C14 C25 1.399(4) . ?
C15 C19 1.396(4) . ?
C15 C27 1.406(4) . ?
C16 C29 1.382(4) . ?
C16 C38 1.388(4) . ?
C17 H17 0.9500 . ?
C17 C37 1.390(4) . ?
C18 H18 0.9500 . ?
C19 H19 0.9500 . ?
C19 C22 1.384(4) . ?
C20 H20 0.9500 . ?
C20 C24 1.381(4) . ?
C21 H21 0.9500 . ?
C22 H22 0.9500 . ?
C23 H23 0.9500 . ?
C23 C27 1.378(4) . ?
C24 H24 0.9500 . ?
C25 H25 0.9500 . ?
C25 C26 1.380(4) . ?
C26 H26 0.9500 . ?
C27 H27 0.9500 . ?
C28 H28 0.9500 . ?
C29 H29 0.9500 . ?
C29 C43 1.388(4) . ?
C30 H30 0.9500 . ?
C30 C40 1.387(4) . ?
C31 H31 0.9500 . ?
C31 C46 1.390(4) . ?
C32 H32 0.9500 . ?
C32 C33 1.390(4) . ?
C33 H33 0.9500 . ?
C33 C44 1.390(4) . ?
C34 H34 0.9500 . ?
C34 C37 1.383(5) . ?
C34 C39 1.387(5) . ?
C35 H35 0.9500 . ?
C35 C39 1.390(4) . ?
C36 H36 0.9500 . ?
C37 H37 0.9500 . ?
C38 H38 0.9500 . ?
C38 C42 1.385(5) . ?
C39 H39 0.9500 . ?
C40 H40 0.9500 . ?
C40 C44 1.384(4) . ?
C41 H41 0.9500 . ?
C41 C47 1.391(4) . ?
C42 H42 0.9500 . ?
C42 C45 1.371(5) . ?
C43 H43 0.9500 . ?
C43 C45 1.382(5) . ?
C44 H44 0.9500 . ?
C45 H45 0.9500 . ?
C46 H46 0.9500 . ?
C46 C48 1.379(5) . ?
C47 H47 0.9500 . ?
C47 C48 1.380(5) . ?
C48 H48 0.9500 . ?

loop_
_geom_angle_atom_site_label_1
_geom_angle_atom_site_label_2
_geom_angle_atom_site_label_3
_geom_angle
_geom_angle_site_symmetry_1
_geom_angle_site_symmetry_3
_geom_angle_publ_flag
O1 Te1 C10 85.59(9) 1_434 . ?
O1 Te1 C16 84.56(9) 1_434 . ?
O8 Te1 O1 167.95(7) . 1_434 ?
O8 Te1 C10 86.30(9) . . ?
O8 Te1 C16 88.34(9) . . ?
C16 Te1 C10 101.44(11) . . ?
O2 Te2 O4 166.41(8) . . ?
O2 Te2 C2 87.89(9) . . ?
O2 Te2 C7 84.91(9) . . ?
O4 Te2 C2 84.89(9) . . ?
O4 Te2 C7 85.87(9) . . ?
C2 Te2 C7 105.04(11) . . ?
O2 P1 O11 107.80(11) . . ?
O2 P1 C3 105.84(12) . . ?
O7 P1 O2 112.98(11) . . ?
O7 P1 O11 109.19(11) . . ?
O7 P1 C3 111.53(12) . . ?
O11 P1 C3 109.37(12) . . ?
O8 P2 C1 108.49(12) . . ?
O9 P2 O8 110.48(11) . . ?
O9 P2 O12 109.66(12) . . ?
O9 P2 C1 111.48(12) . . ?
O12 P2 O8 108.46(12) . . ?
O12 P2 C1 108.20(12) . . ?
O1 P3 O5 105.87(11) . . ?
O1 P3 C5 105.97(12) . . ?
O5 P3 C5 106.86(12) . . ?
O10 P3 O1 111.76(11) . . ?
O10 P3 O5 115.03(12) . . ?
O10 P3 C5 110.80(12) . . ?
O3 P4 O4 114.12(11) . . ?
O3 P4 O6 114.53(12) . . ?
O3 P4 C13 110.18(12) . . ?
O4 P4 O6 104.53(11) . . ?
O4 P4 C13 104.29(12) . . ?
O6 P4 C13 108.52(12) . . ?
P3 O1 Te1 125.48(11) . 1_676 ?
P1 O2 Te2 125.14(11) . . ?
P4 O4 Te2 131.90(12) . . ?
P3 O5 H5 109.5 . . ?
P4 O6 H6 109.5 . . ?
P2 O8 Te1 120.87(11) . . ?
P1 O11 H11 109.5 . . ?
P2 O12 H12 109.5 . . ?
C22 C1 P2 123.5(2) . . ?
C22 C1 C23 119.2(3) . . ?
C23 C1 P2 117.3(2) . . ?
C31 C2 Te2 121.5(2) . . ?
C31 C2 C41 121.3(3) . . ?
C41 C2 Te2 117.2(2) . . ?
C8 C3 P1 122.5(2) . . ?
C12 C3 P1 118.2(2) . . ?
C12 C3 C8 119.2(3) . . ?
C18 C4 C11 120.1(2) . . ?
C18 C4 C21 118.3(3) . . ?
C21 C4 C11 121.5(3) . . ?
C6 C5 P3 120.8(2) . . ?
C9 C5 P3 120.6(2) . . ?
C9 C5 C6 118.6(3) . . ?
C5 C6 H6A 119.7 . . ?
C18 C6 C5 120.6(3) . . ?
C18 C6 H6A 119.7 . . ?
C17 C7 Te2 118.2(2) . . ?
C17 C7 C35 120.6(3) . . ?
C35 C7 Te2 121.0(2) . . ?
C3 C8 H8 120.0 . . ?
C36 C8 C3 119.9(3) . . ?
C36 C8 H8 120.0 . . ?
C5 C9 H9 119.6 . . ?
C21 C9 C5 120.7(3) . . ?
C21 C9 H9 119.6 . . ?
C30 C10 Te1 119.2(2) . . ?
C32 C10 Te1 119.8(2) . . ?
C32 C10 C30 120.8(3) . . ?
C28 C11 C4 120.1(2) . . ?
C36 C11 C4 121.4(2) . . ?
C36 C11 C28 118.5(3) . . ?
C3 C12 H12A 119.7 . . ?
C28 C12 C3 120.7(3) . . ?
C28 C12 H12A 119.7 . . ?
C24 C13 P4 120.7(2) . . ?
C24 C13 C26 118.5(3) . . ?
C26 C13 P4 120.8(2) . . ?
C20 C14 C15 120.4(3) . . ?
C20 C14 C25 117.9(3) . . ?
C25 C14 C15 121.7(3) . . ?
C19 C15 C14 121.3(3) . . ?
C19 C15 C27 118.0(3) . . ?
C27 C15 C14 120.6(3) . . ?
C29 C16 Te1 118.6(2) . . ?
C29 C16 C38 121.1(3) . . ?
C38 C16 Te1 119.9(2) . . ?
C7 C17 H17 120.4 . . ?
C37 C17 C7 119.1(3) . . ?
C37 C17 H17 120.4 . . ?
C4 C18 H18 119.5 . . ?
C6 C18 C4 121.0(3) . . ?
C6 C18 H18 119.5 . . ?
C15 C19 H19 119.2 . . ?
C22 C19 C15 121.5(3) . . ?
C22 C19 H19 119.2 . . ?
C14 C20 H20 119.4 . . ?
C24 C20 C14 121.1(3) . . ?
C24 C20 H20 119.4 . . ?
C4 C21 H21 119.6 . . ?
C9 C21 C4 120.7(3) . . ?
C9 C21 H21 119.6 . . ?
C1 C22 H22 120.1 . . ?
C19 C22 C1 119.8(3) . . ?
C19 C22 H22 120.1 . . ?
C1 C23 H23 119.6 . . ?
C27 C23 C1 120.7(3) . . ?
C27 C23 H23 119.6 . . ?
C13 C24 H24 119.7 . . ?
C20 C24 C13 120.6(3) . . ?
C20 C24 H24 119.7 . . ?
C14 C25 H25 119.6 . . ?
C26 C25 C14 120.9(3) . . ?
C26 C25 H25 119.6 . . ?
C13 C26 H26 119.5 . . ?
C25 C26 C13 120.9(3) . . ?
C25 C26 H26 119.5 . . ?
C15 C27 H27 119.7 . . ?
C23 C27 C15 120.7(3) . . ?
C23 C27 H27 119.7 . . ?
C11 C28 H28 119.7 . . ?
C12 C28 C11 120.5(3) . . ?
C12 C28 H28 119.7 . . ?
C16 C29 H29 120.3 . . ?
C16 C29 C43 119.4(3) . . ?
C43 C29 H29 120.3 . . ?
C10 C30 H30 120.5 . . ?
C40 C30 C10 119.0(3) . . ?
C40 C30 H30 120.5 . . ?
C2 C31 H31 120.5 . . ?
C2 C31 C46 119.0(3) . . ?
C46 C31 H31 120.5 . . ?
C10 C32 H32 120.4 . . ?
C33 C32 C10 119.2(3) . . ?
C33 C32 H32 120.4 . . ?
C32 C33 H33 119.9 . . ?
C44 C33 C32 120.2(3) . . ?
C44 C33 H33 119.9 . . ?
C37 C34 H34 120.2 . . ?
C37 C34 C39 119.6(3) . . ?
C39 C34 H34 120.2 . . ?
C7 C35 H35 120.4 . . ?
C39 C35 C7 119.3(3) . . ?
C39 C35 H35 120.4 . . ?
C8 C36 C11 121.1(3) . . ?
C8 C36 H36 119.4 . . ?
C11 C36 H36 119.4 . . ?
C17 C37 H37 119.6 . . ?
C34 C37 C17 120.9(3) . . ?
C34 C37 H37 119.6 . . ?
C16 C38 H38 120.7 . . ?
C42 C38 C16 118.7(3) . . ?
C42 C38 H38 120.7 . . ?
C34 C39 C35 120.6(3) . . ?
C34 C39 H39 119.7 . . ?
C35 C39 H39 119.7 . . ?
C30 C40 H40 119.6 . . ?
C44 C40 C30 120.7(3) . . ?
C44 C40 H40 119.6 . . ?
C2 C41 H41 120.6 . . ?
C47 C41 C2 118.7(3) . . ?
C47 C41 H41 120.6 . . ?
C38 C42 H42 119.7 . . ?
C45 C42 C38 120.7(3) . . ?
C45 C42 H42 119.7 . . ?
C29 C43 H43 120.2 . . ?
C45 C43 C29 119.6(3) . . ?
C45 C43 H43 120.2 . . ?
C33 C44 H44 120.0 . . ?
C40 C44 C33 119.9(3) . . ?
C40 C44 H44 120.0 . . ?
C42 C45 C43 120.5(3) . . ?
C42 C45 H45 119.7 . . ?
C43 C45 H45 119.7 . . ?
C31 C46 H46 119.8 . . ?
C48 C46 C31 120.5(3) . . ?
C48 C46 H46 119.8 . . ?
C41 C47 H47 119.9 . . ?
C48 C47 C41 120.2(3) . . ?
C48 C47 H47 119.9 . . ?
C46 C48 C47 120.3(3) . . ?
C46 C48 H48 119.9 . . ?
C47 C48 H48 119.9 . . ?

loop_
_geom_torsion_atom_site_label_1
_geom_torsion_atom_site_label_2
_geom_torsion_atom_site_label_3
_geom_torsion_atom_site_label_4
_geom_torsion
_geom_torsion_site_symmetry_1
_geom_torsion_site_symmetry_2
_geom_torsion_site_symmetry_3
_geom_torsion_site_symmetry_4
_geom_torsion_publ_flag
Te1 C10 C30 C40 -174.2(2) . . . . ?
Te1 C10 C32 C33 173.5(2) . . . . ?
Te1 C16 C29 C43 -171.8(2) . . . . ?
Te1 C16 C38 C42 172.1(2) . . . . ?
Te2 C2 C31 C46 -175.2(2) . . . . ?
Te2 C2 C41 C47 175.5(2) . . . . ?
Te2 C7 C17 C37 -175.4(2) . . . . ?
Te2 C7 C35 C39 174.4(2) . . . . ?
P1 C3 C8 C36 -179.1(2) . . . . ?
P1 C3 C12 C28 179.7(2) . . . . ?
P2 C1 C22 C19 -178.3(2) . . . . ?
P2 C1 C23 C27 178.5(2) . . . . ?
P3 C5 C6 C18 -177.4(2) . . . . ?
P3 C5 C9 C21 177.3(2) . . . . ?
P4 C13 C24 C20 -177.2(2) . . . . ?
P4 C13 C26 C25 179.3(2) . . . . ?
O1 P3 C5 C6 106.8(2) . . . . ?
O1 P3 C5 C9 -70.8(3) . . . . ?
O2 P1 C3 C8 12.6(3) . . . . ?
O2 P1 C3 C12 -167.9(2) . . . . ?
O3 P4 O4 Te2 25.21(19) . . . . ?
O3 P4 C13 C24 -14.5(3) . . . . ?
O3 P4 C13 C26 166.1(2) . . . . ?
O4 P4 C13 C24 -137.4(2) . . . . ?
O4 P4 C13 C26 43.2(3) . . . . ?
O5 P3 O1 Te1 11.83(16) . . . 1_676 ?
O5 P3 C5 C6 -140.6(2) . . . . ?
O5 P3 C5 C9 41.8(3) . . . . ?
O6 P4 O4 Te2 -100.66(16) . . . . ?
O6 P4 C13 C24 111.6(2) . . . . ?
O6 P4 C13 C26 -67.8(3) . . . . ?
O7 P1 O2 Te2 -107.08(14) . . . . ?
O7 P1 C3 C8 -110.7(2) . . . . ?
O7 P1 C3 C12 68.9(3) . . . . ?
O8 P2 C1 C22 9.0(3) . . . . ?
O8 P2 C1 C23 -170.5(2) . . . . ?
O9 P2 O8 Te1 2.34(17) . . . . ?
O9 P2 C1 C22 130.8(2) . . . . ?
O9 P2 C1 C23 -48.7(3) . . . . ?
O10 P3 O1 Te1 -114.12(14) . . . 1_676 ?
O10 P3 C5 C6 -14.6(3) . . . . ?
O10 P3 C5 C9 167.8(2) . . . . ?
O11 P1 O2 Te2 13.65(16) . . . . ?
O11 P1 C3 C8 128.5(2) . . . . ?
O11 P1 C3 C12 -52.0(3) . . . . ?
O12 P2 O8 Te1 -117.87(13) . . . . ?
O12 P2 C1 C22 -108.5(3) . . . . ?
O12 P2 C1 C23 72.0(3) . . . . ?
C1 P2 O8 Te1 124.82(13) . . . . ?
C1 C23 C27 C15 -0.4(5) . . . . ?
C2 C31 C46 C48 -0.4(5) . . . . ?
C2 C41 C47 C48 0.1(5) . . . . ?
C3 P1 O2 Te2 130.60(14) . . . . ?
C3 C8 C36 C11 -0.3(4) . . . . ?
C3 C12 C28 C11 -1.0(4) . . . . ?
C4 C11 C28 C12 -175.9(3) . . . . ?
C4 C11 C36 C8 176.5(3) . . . . ?
C5 P3 O1 Te1 125.09(14) . . . 1_676 ?
C5 C6 C18 C4 0.2(4) . . . . ?
C5 C9 C21 C4 0.2(5) . . . . ?
C6 C5 C9 C21 -0.4(4) . . . . ?
C7 C17 C37 C34 1.0(4) . . . . ?
C7 C35 C39 C34 0.7(5) . . . . ?
C8 C3 C12 C28 -0.7(4) . . . . ?
C9 C5 C6 C18 0.2(4) . . . . ?
C10 C30 C40 C44 1.1(5) . . . . ?
C10 C32 C33 C44 0.4(5) . . . . ?
C11 C4 C18 C6 -178.5(3) . . . . ?
C11 C4 C21 C9 178.3(3) . . . . ?
C12 C3 C8 C36 1.4(4) . . . . ?
C13 P4 O4 Te2 145.47(15) . . . . ?
C14 C15 C19 C22 177.1(3) . . . . ?
C14 C15 C27 C23 -176.9(3) . . . . ?
C14 C20 C24 C13 -2.0(5) . . . . ?
C14 C25 C26 C13 -2.2(5) . . . . ?
C15 C14 C20 C24 178.4(3) . . . . ?
C15 C14 C25 C26 -176.3(3) . . . . ?
C15 C19 C22 C1 -0.1(5) . . . . ?
C16 C29 C43 C45 -0.5(5) . . . . ?
C16 C38 C42 C45 -0.4(5) . . . . ?
C17 C7 C35 C39 0.4(4) . . . . ?
C18 C4 C11 C28 138.2(3) . . . . ?
C18 C4 C11 C36 -39.6(4) . . . . ?
C18 C4 C21 C9 0.2(4) . . . . ?
C19 C15 C27 C23 1.5(4) . . . . ?
C20 C14 C15 C19 -148.7(3) . . . . ?
C20 C14 C15 C27 29.7(4) . . . . ?
C20 C14 C25 C26 2.3(4) . . . . ?
C21 C4 C11 C28 -39.8(4) . . . . ?
C21 C4 C11 C36 142.3(3) . . . . ?
C21 C4 C18 C6 -0.4(4) . . . . ?
C22 C1 C23 C27 -1.0(4) . . . . ?
C23 C1 C22 C19 1.2(4) . . . . ?
C24 C13 C26 C25 -0.1(4) . . . . ?
C25 C14 C15 C19 30.0(4) . . . . ?
C25 C14 C15 C27 -151.7(3) . . . . ?
C25 C14 C20 C24 -0.3(4) . . . . ?
C26 C13 C24 C20 2.2(4) . . . . ?
C27 C15 C19 C22 -1.3(5) . . . . ?
C28 C11 C36 C8 -1.4(4) . . . . ?
C29 C16 C38 C42 -0.8(5) . . . . ?
C29 C43 C45 C42 -0.7(6) . . . . ?
C30 C10 C32 C33 -0.8(4) . . . . ?
C30 C40 C44 C33 -1.6(5) . . . . ?
C31 C2 C41 C47 -0.4(5) . . . . ?
C31 C46 C48 C47 0.0(6) . . . . ?
C32 C10 C30 C40 0.0(4) . . . . ?
C32 C33 C44 C40 0.8(5) . . . . ?
C35 C7 C17 C37 -1.2(4) . . . . ?
C36 C11 C28 C12 2.1(4) . . . . ?
C37 C34 C39 C35 -0.9(5) . . . . ?
C38 C16 C29 C43 1.2(5) . . . . ?
C38 C42 C45 C43 1.1(6) . . . . ?
C39 C34 C37 C17 0.1(5) . . . . ?
C41 C2 C31 C46 0.6(5) . . . . ?
C41 C47 C48 C46 0.1(6) . . . . ?

_shelx_res_file                  
;
    mx-lianbem-polymer_auto.res created by SHELXL-2014/7

TITL mx-lianbem-polymer_auto_a.res in P-1
REM Old TITL MX-LIANBEM-POLYMER_auto in P-1
REM SHELXT solution in P-1: R1 0.054, Rweak 0.005, Alpha 0.097
REM <I/s> 0.000 for 0 systematic absences, Orientation as input
REM Formula found by SHELXT: C15 O12 P4 Te2
CELL 1.54184 9.415476 10.532349 23.250199 93.7232 99.2727 91.1692
ZERR 2 0.000152 0.000173 0.000246 0.0011 0.0011 0.0013
LATT 1
SFAC C H O P Te
UNIT 96 80 24 8 4

L.S. 4
PLAN  5
SIZE 0.4 0.2 0.2
TEMP -123.16(10)
CONF
MORE -1
BOND $H
fmap 2
acta
REM <olex2.extras>
REM <HklSrc "%.\\MX-LIANBEM-POLYMER_auto.hkl">
REM </olex2.extras>

WGHT    0.019000    3.632600
FVAR       0.80009
TE1   5    0.281156   -0.458481   -0.067126    11.00000    0.01587    0.01423 =
         0.01600   -0.00273    0.00084   -0.00011
TE2   5    0.736318    0.580124    0.428321    11.00000    0.01921    0.01349 =
         0.01362   -0.00185    0.00083   -0.00062
P1    4    0.693747    0.869165    0.478387    11.00000    0.01637    0.01259 =
         0.01482   -0.00226   -0.00161    0.00117
P2    4    0.197323   -0.179256   -0.024800    11.00000    0.01625    0.01318 =
         0.01539   -0.00361   -0.00023    0.00093
P3    4    1.153793    1.248967    0.906359    11.00000    0.01684    0.01340 =
         0.01515   -0.00282   -0.00014   -0.00049
P4    4    0.619811    0.279505    0.392245    11.00000    0.01920    0.01209 =
         0.01637   -0.00236   -0.00038   -0.00088
O1    3    1.269660    1.349641    0.898549    11.00000    0.01908    0.01429 =
         0.02263   -0.00477    0.00379   -0.00187
O2    3    0.797070    0.767256    0.459163    11.00000    0.01983    0.01487 =
         0.02054   -0.00606   -0.00156    0.00208
O3    3    0.499445    0.303675    0.426193    11.00000    0.02191    0.02364 =
         0.01930   -0.00091    0.00178    0.00289
O4    3    0.704391    0.401064    0.381946    11.00000    0.02632    0.01407 =
         0.01819   -0.00419    0.00137   -0.00432
O5    3    1.035006    1.323521    0.931645    11.00000    0.02215    0.02247 =
         0.01984   -0.00068    0.00498    0.00214
AFIX 147
H5    2    1.012054    1.286297    0.959836    11.00000   -1.50000
AFIX   0
O6    3    0.736646    0.191162    0.420951    11.00000    0.01959    0.01478 =
         0.02925    0.00119   -0.00284   -0.00024
AFIX 147
H6    2    0.698448    0.120403    0.425305    11.00000   -1.50000
AFIX   0
O7    3    0.662064    0.968584    0.435821    11.00000    0.02665    0.01699 =
         0.02071    0.00216   -0.00340    0.00173
O8    3    0.313794   -0.260148   -0.048150    11.00000    0.01875    0.01555 =
         0.02636   -0.00760    0.00394    0.00041
O9    3    0.071654   -0.262521   -0.016534    11.00000    0.01853    0.02877 =
         0.02010   -0.00653    0.00265   -0.00632
O10   3    1.216779    1.144526    0.942062    11.00000    0.02666    0.01575 =
         0.02062   -0.00146   -0.00551    0.00004
O11   3    0.550602    0.799470    0.485088    11.00000    0.01982    0.02582 =
         0.01603   -0.00068   -0.00127   -0.00337
AFIX 147
H11   2    0.555100    0.778866    0.519621    11.00000   -1.50000
AFIX   0
O12   3    0.146651   -0.081261   -0.069265    11.00000    0.04079    0.01635 =
         0.02440   -0.00024   -0.00943    0.00077
AFIX 147
H12   2    0.189893   -0.011055   -0.058564    11.00000   -1.50000
AFIX   0
C1    1    0.277160   -0.094878    0.042163    11.00000    0.01995    0.01297 =
         0.01566   -0.00194   -0.00072    0.00130
C2    1    0.644228    0.652303    0.347879    11.00000    0.02206    0.01826 =
         0.01751    0.00042    0.00145    0.00255
C3    1    0.779803    0.936628    0.548395    11.00000    0.01988    0.01467 =
         0.01554   -0.00092   -0.00037   -0.00038
C4    1    0.964313    1.095453    0.718993    11.00000    0.01822    0.02033 =
         0.01759   -0.00249    0.00098   -0.00171
C5    1    1.076131    1.187483    0.833887    11.00000    0.01737    0.01717 =
         0.01665   -0.00286    0.00113   -0.00357
C6    1    1.107095    1.065675    0.812951    11.00000    0.01982    0.01982 =
         0.01839   -0.00167   -0.00046    0.00378
AFIX  43
H6A   2    1.166741    1.013234    0.837748    11.00000   -1.20000
AFIX   0
C7    1    0.958803    0.559717    0.422673    11.00000    0.01987    0.02182 =
         0.01406   -0.00029   -0.00017    0.00287
C8    1    0.923954    0.915742    0.570779    11.00000    0.01999    0.02067 =
         0.02121   -0.00458    0.00003    0.00453
AFIX  43
H8    2    0.980470    0.865111    0.548420    11.00000   -1.20000
AFIX   0
C9    1    0.987887    1.262473    0.796709    11.00000    0.02509    0.01718 =
         0.02427   -0.00579   -0.00143    0.00252
AFIX  43
H9    2    0.965302    1.345387    0.810403    11.00000   -1.20000
AFIX   0
C10   1    0.500552   -0.460207   -0.079283    11.00000    0.01340    0.02229 =
         0.01733   -0.00002    0.00152    0.00114
C11   1    0.903308    1.044203    0.659078    11.00000    0.02155    0.01540 =
         0.01555   -0.00195   -0.00089   -0.00130
C12   1    0.699349    1.013424    0.581306    11.00000    0.01858    0.01935 =
         0.02090   -0.00167   -0.00337    0.00452
AFIX  43
H12A  2    0.601797    1.028725    0.566190    11.00000   -1.20000
AFIX   0
C13   1    0.549771    0.212217    0.320156    11.00000    0.02257    0.01371 =
         0.02004   -0.00178   -0.00086   -0.00037
C14   1    0.442553    0.100328    0.207941    11.00000    0.02158    0.01844 =
         0.01986   -0.00232   -0.00178    0.00105
C15   1    0.386315    0.036111    0.149769    11.00000    0.02016    0.01654 =
         0.01962   -0.00220   -0.00037   -0.00142
C16   1    0.176079   -0.420319   -0.151779    11.00000    0.02046    0.02089 =
         0.01717    0.00190   -0.00020   -0.00276
C17   1    1.010323    0.437169    0.417699    11.00000    0.02536    0.02083 =
         0.01802   -0.00069   -0.00336    0.00176
AFIX  43
H17   2    0.946258    0.365169    0.414009    11.00000   -1.20000
AFIX   0
C18   1    1.051708    1.020664    0.756428    11.00000    0.02286    0.01513 =
         0.02049   -0.00392    0.00258    0.00220
AFIX  43
H18   2    1.073611    0.937416    0.742915    11.00000   -1.20000
AFIX   0
C19   1    0.477556   -0.025901    0.116153    11.00000    0.01718    0.02847 =
         0.02504   -0.00572   -0.00252    0.00130
AFIX  43
H19   2    0.578213   -0.023619    0.130044    11.00000   -1.20000
AFIX   0
C20   1    0.357090    0.106652    0.251927    11.00000    0.01925    0.02902 =
         0.02310   -0.00433    0.00145   -0.00529
AFIX  43
H20   2    0.261726    0.071363    0.243961    11.00000   -1.20000
AFIX   0
C21   1    0.932923    1.217484    0.740153    11.00000    0.02571    0.02006 =
         0.02104   -0.00176   -0.00558    0.00401
AFIX  43
H21   2    0.873214    1.269910    0.715373    11.00000   -1.20000
AFIX   0
C22   1    0.424734   -0.090641    0.063045    11.00000    0.01923    0.02565 =
         0.02285   -0.00517    0.00217    0.00340
AFIX  43
H22   2    0.488837   -0.132091    0.040870    11.00000   -1.20000
AFIX   0
C23   1    0.185041   -0.031351    0.074847    11.00000    0.01652    0.02231 =
         0.02580   -0.00627   -0.00202    0.00174
AFIX  43
H23   2    0.084586   -0.032761    0.060585    11.00000   -1.20000
AFIX   0
C24   1    0.408951    0.163322    0.306749    11.00000    0.02275    0.02672 =
         0.02119   -0.00163    0.00369   -0.00455
AFIX  43
H24   2    0.347969    0.168986    0.335571    11.00000   -1.20000
AFIX   0
C25   1    0.582228    0.153743    0.221155    11.00000    0.02225    0.02951 =
         0.02369   -0.00921    0.00575   -0.00292
AFIX  43
H25   2    0.641271    0.153579    0.191648    11.00000   -1.20000
AFIX   0
C26   1    0.635337    0.206664    0.276497    11.00000    0.01886    0.02644 =
         0.02845   -0.00877    0.00184   -0.00495
AFIX  43
H26   2    0.731600    0.239773    0.284939    11.00000   -1.20000
AFIX   0
C27   1    0.238222    0.033406    0.127588    11.00000    0.02098    0.02436 =
         0.02355   -0.00789    0.00224    0.00262
AFIX  43
H27   2    0.174142    0.076658    0.149173    11.00000   -1.20000
AFIX   0
C28   1    0.759949    1.067377    0.635567    11.00000    0.02221    0.01887 =
         0.01893   -0.00374    0.00129    0.00378
AFIX  43
H28   2    0.704317    1.120627    0.657214    11.00000   -1.20000
AFIX   0
C29   1    0.054024   -0.348526   -0.156667    11.00000    0.02653    0.02499 =
         0.02199   -0.00438   -0.00170    0.00275
AFIX  43
H29   2    0.025476   -0.307912   -0.122851    11.00000   -1.20000
AFIX   0
C30   1    0.560176   -0.575656   -0.094106    11.00000    0.02009    0.02043 =
         0.02643   -0.00351    0.00106    0.00130
AFIX  43
H30   2    0.501661   -0.651274   -0.102212    11.00000   -1.20000
AFIX   0
C31   1    0.696917    0.762743    0.329274    11.00000    0.03220    0.02678 =
         0.02219    0.00392    0.00264   -0.00313
AFIX  43
H31   2    0.780583    0.805446    0.350794    11.00000   -1.20000
AFIX   0
C32   1    0.585556   -0.349009   -0.067392    11.00000    0.01952    0.02162 =
         0.03262   -0.00171    0.00352    0.00181
AFIX  43
H32   2    0.544003   -0.270575   -0.057811    11.00000   -1.20000
AFIX   0
C33   1    0.732002   -0.354044   -0.069696    11.00000    0.02149    0.02261 =
         0.03846    0.00221    0.00238   -0.00434
AFIX  43
H33   2    0.791042   -0.278757   -0.061433    11.00000   -1.20000
AFIX   0
C34   1    1.251198    0.525798    0.424456    11.00000    0.02311    0.03542 =
         0.02594    0.00725    0.00288    0.00828
AFIX  43
H34   2    1.351069    0.514120    0.424698    11.00000   -1.20000
AFIX   0
C35   1    1.052999    0.665488    0.429223    11.00000    0.02325    0.01888 =
         0.03806    0.00196    0.00628    0.00160
AFIX  43
H35   2    1.017616    0.748964    0.432862    11.00000   -1.20000
AFIX   0
C36   1    0.983977    0.968902    0.625476    11.00000    0.01677    0.02355 =
         0.02261   -0.00245   -0.00304    0.00335
AFIX  43
H36   2    1.081709    0.953954    0.640446    11.00000   -1.20000
AFIX   0
C37   1    1.156776    0.421599    0.418204    11.00000    0.03045    0.02335 =
         0.02000   -0.00001   -0.00187    0.00928
AFIX  43
H37   2    1.192476    0.338319    0.414203    11.00000   -1.20000
AFIX   0
C38   1    0.220835   -0.478366   -0.200801    11.00000    0.03120    0.03146 =
         0.02460    0.00155    0.00818    0.00314
AFIX  43
H38   2    0.305493   -0.526735   -0.197193    11.00000   -1.20000
AFIX   0
C39   1    1.199206    0.647421    0.430369    11.00000    0.02350    0.02828 =
         0.04481    0.00828    0.00534   -0.00056
AFIX  43
H39   2    1.264110    0.719004    0.435245    11.00000   -1.20000
AFIX   0
C40   1    0.706150   -0.578263   -0.096818    11.00000    0.02343    0.02382 =
         0.02832   -0.00161    0.00350    0.00613
AFIX  43
H40   2    0.747448   -0.656047   -0.107563    11.00000   -1.20000
AFIX   0
C41   1    0.522283    0.587691    0.316503    11.00000    0.02712    0.02617 =
         0.02695    0.00161   -0.00289   -0.00098
AFIX  43
H41   2    0.487152    0.511256    0.329539    11.00000   -1.20000
AFIX   0
C42   1    0.139577   -0.464361   -0.255115    11.00000    0.04985    0.03920 =
         0.01705   -0.00061    0.00998    0.00275
AFIX  43
H42   2    0.169134   -0.503087   -0.289119    11.00000   -1.20000
AFIX   0
C43   1   -0.026496   -0.336294   -0.211445    11.00000    0.03423    0.03595 =
         0.02576    0.00088   -0.00513    0.00842
AFIX  43
H43   2   -0.110997   -0.287707   -0.215332    11.00000   -1.20000
AFIX   0
C44   1    0.792338   -0.468816   -0.084044    11.00000    0.01900    0.03036 =
         0.03309    0.00429    0.00584    0.00329
AFIX  43
H44   2    0.892654   -0.472126   -0.085081    11.00000   -1.20000
AFIX   0
C45   1    0.016937   -0.395181   -0.260291    11.00000    0.04350    0.04377 =
         0.01956    0.00361   -0.00486    0.00111
AFIX  43
H45   2   -0.038636   -0.387661   -0.297754    11.00000   -1.20000
AFIX   0
C46   1    0.625851    0.810775    0.278545    11.00000    0.04967    0.03378 =
         0.02845    0.01075    0.00419   -0.00119
AFIX  43
H46   2    0.660828    0.887188    0.265434    11.00000   -1.20000
AFIX   0
C47   1    0.453138    0.637348    0.265765    11.00000    0.03291    0.03933 =
         0.02933   -0.00221   -0.00960    0.00160
AFIX  43
H47   2    0.369913    0.594669    0.243875    11.00000   -1.20000
AFIX   0
C48   1    0.504984    0.748355    0.247115    11.00000    0.04900    0.04055 =
         0.02280    0.00899   -0.00463    0.00947
AFIX  43
H48   2    0.457195    0.781899    0.212478    11.00000   -1.20000
AFIX   0
HKLF 4

REM  mx-lianbem-polymer_auto_a.res in P-1
REM R1 =  0.0230 for    7570 Fo > 4sig(Fo)  and  0.0244 for all    8014 data
REM    599 parameters refined using      0 restraints

END

WGHT      0.0187      3.6581

REM Highest difference peak  0.511,  deepest hole -0.702,  1-sigma level  0.070
Q1    1   0.7304  0.9088  0.5119  11.00000  0.05    0.51
Q2    1   0.6420  0.5780  0.4360  11.00000  0.05    0.49
Q3    1   0.2359 -0.1301  0.0106  11.00000  0.05    0.48
Q4    1   0.7563  0.6301  0.4593  11.00000  0.05    0.46
Q5    1   0.2933 -0.4108 -0.0264  11.00000  0.05    0.45
;
_shelx_res_checksum              89959
_shelx_hkl_file                  
;
   0   0   1-0.17255 0.60978  18
   0   0   1-0.16648 0.58833  19
   0   0   2 31086.6 970.048  19
   0   0   2 29523.1 969.458  13
   0   0   2 30982.4 969.677  11
   0   0   2 29929.1 970.072  18
   0   0   2 29590.5 969.384   9
   0   0   3 238.013 13.8010  19
   0   0   3 212.806 13.3943  10
   0   0   3 211.042 12.7486  11
   0   0   3 208.937 13.3263  18
   0   0   3 228.665 12.7627   9
   0   0   3 205.060 12.5534  13
   0   0   4 1906.23 69.3034  19
   0   0   4 1769.06 67.5355   9
   0   0   4 1990.56 70.3331  10
   0   0   4 1778.44 67.7413  13
   0   0   4 1876.96 69.2917  18
   0   0   4 1857.27 68.1243  11
   0   0   5 11.8487 8.10883  11
   0   0   5 14.7322 8.56923  10
   0   0   5 8.71234 8.02488  19
   0   0   5 2.38034 7.49890  13
   0   0   5 8.37274 7.87294  15
   0   0   5 3.08777 6.27781   9
   0   0   5 20.4385 9.49931  18
   0   0   6 79740.5 2537.79  19
   0   0   6 79624.5 2536.20  11
   0   0   6 78190.8 2535.44   9
   0   0   6 79415.9 2537.71  18
   0   0   6 79255.7 2538.52  10
   0   0   6 77794.0 2535.76  13
   0   0   6 78581.2 2536.75  15
   0   0   7 24.6696 10.0127   9
   0   0   7 9.40084 10.7077  10
   0   0   7 25.6718 9.50321  13
   0   0   7 15.3309 11.2089  19
   0   0   7 24.3103 9.69547  15
   0   0   7 18.0614 11.0530  18
   0   0   7 22.7152 10.0268  11
   0   0   8 37079.8 1190.12  19
   0   0   8 37220.4 1187.33  11
   0   0   8 36685.8 1188.76  15
   0   0   8 35663.7 1187.53  13
   0   0   8 36868.5 1191.11  10
   0   0   8 36351.5 1190.11  18
   0   0   8 36016.1 1186.65   9
   0   0   9 521.626 36.0382  19
   0   0   9 539.145 34.8583  15
   0   0   9 575.056 37.6608  10
   0   0   9 521.001 33.8501  13
   0   0   9 492.554 32.5346   9
   0   0   9 587.316 37.0655  18
   0   0  10 2756.98 116.348  19
   0   0  10 2726.08 111.978   9
   0   0  10 2866.41 114.998  15
   0   0  10 2830.96 117.503  10
   0   0  10 2803.63 113.779  13
   0   0  10 2871.04 116.601  18
   0   0  11 163.116 23.0054  10
   0   0  11 132.916 18.9673   9
   0   0  11 168.629 22.5277  19
   0   0  11 165.839 21.4769  15
   0   0  11 153.500 21.8119  18
   0   0  11 180.146 22.3609  13
   0   0  12 10605.5 377.258  19
   0   0  12 10648.7 378.715  10
   0   0  12 10850.4 376.877  18
   0   0  12 10600.2 374.452  15
   0   0  13 1009.83 62.7752  18
   0   0  13 1083.24 62.7203  15
   0  -1  16 63.7520 24.8280  19
   0  -1  15 340.151 39.7565  19
   0  -1  15 329.909 39.2937  10
   0  -1  14 4921.96 198.127  19
   0  -1  14 4809.14 167.591  23
   0  -1  14 4549.67 197.798  10
   0  -1  13 181.766 27.0322  19
   0  -1  13 161.636 25.5164  10
   0  -1  12 20527.9 700.294  19
   0  -1  12 20325.8 702.520  10
   0  -1  12 20977.0 695.370  15
   0  -1  12 20759.5 694.750   9
   0  -1  11 1455.48 74.8438  19
   0  -1  11 1453.65 73.1433  11
   0  -1  11 1320.71 69.0814  15
   0  -1  11 1510.07 77.2338  10
   0  -1  11 1348.38 69.2078   9
   0  -1  10 105.532 20.7596  19
   0  -1  10 103.652 19.6956  11
   0  -1  10 124.098 19.1892   9
   0  -1  10 114.753 20.4640  10
   0  -1  10 109.155 19.3862  15
   0  -1   9 382.722 31.2828  19
   0  -1   9 379.187 29.2180  15
   0  -1   9 359.303 30.8738  10
   0  -1   9 367.265 29.5077  11
   0  -1   9 337.182 28.1339   9
   0  -1   8 41468.3 1335.06  19
   0  -1   8 39785.0 1334.69  11
   0  -1   8 41590.8 1332.21  15
   0  -1   8 41252.3 1332.56   9
   0  -1   8 40757.8 1336.79  10
   0  -1   7 44.1864 13.5641  11
   0  -1   7 39.8278 10.1688  13
   0  -1   7 41.5316 11.5892  15
   0  -1   7 51.1023 13.1616  19
   0  -1   7 47.3333 12.7265   9
   0  -1   7 53.2867 14.2710  10
   0  -1   6 69458.3 2218.36  19
   0  -1   6 69189.2 2218.08  11
   0  -1   6 69465.8 2217.00   9
   0  -1   6 71268.6 2216.44  15
   0  -1   6 66496.6 2209.39  13
   0  -1   5 1008.41 44.5015  19
   0  -1   5 943.041 36.0566   1
   0  -1   5 985.421 43.3817  15
   0  -1   5 952.552 44.5222  11
   0   1  -5 932.025 34.4339  17
   0  -1   5 865.200 36.8541  13
   0  -1   4 10522.0 332.950   6
   0  -1   4 10332.2 326.107   1
   0  -1   4 10276.2 333.251  11
   0  -1   4 9925.38 324.804  13
   0   1  -4 9636.85 323.339  17
   0  -1   3 745.055 17.8777   1
   0  -1   3 749.976 24.8098   6
   0  -1   2 5017.85 168.381   6
   0  -1   2 4978.64 164.117   1
   0  -1   2 4836.84 165.415  19
   0  -1   1 780.426 30.8395  19
   0  -1   1 800.032 31.6852   1
   0  -1   1 861.279 32.4939  12
   0  -1   0 9689.30 45.2849  19
   0  -1   0 9807.29 55.6494  12
   0   1   0 9355.89 49.6028  13
   0  -1  -1 5.46448 4.40465   1
   0   1   1 2.79690 3.68018  13
   0  -1  -2 8444.71 56.1618   5
   0  -1  -2 8294.09 58.1049   1
   0   1   2 8087.14 54.0409   7
   0   1   3 5.41177 4.36364   7
   0  -1  -3 4.27448 4.40708   5
   0  -1  -3 6.44186 5.10110   1
   0   1   3 0.67484 6.04882  16
   0   1   3 4.64252 4.17529  10
   0   1   3 7.49604 3.97099  19
   0   1   3 5.57225 6.04874  14
   0   1   4 1805.99 64.8223  19
   0  -1  -4 1884.47 64.4984   5
   0  -1  -4 1809.11 63.5884   1
   0   1   4 1804.33 64.4459   7
   0   1   4 1685.32 68.8074  13
   0   1   4 1805.76 66.9448  14
   0   1   4 1666.91 67.8664  16
   0   1   4 1786.77 64.9018  10
   0  -1  -5 26.3282 6.57435   5
   0  -1  -5 32.2634 6.31834   1
   0   1   5 23.7406 6.53626   7
   0   1   5 26.8792 9.21336  14
   0   1   5 40.7905 8.59890  10
   0   1   5 28.0598 6.73660  11
   0   1   5 19.0768 10.4910  13
   0   1   5 33.1797 10.1803  16
   0   1   5 30.7789 8.96055  19
   0   1   6 3729.21 134.348  19
   0   1   6 3897.84 131.436   7
   0  -1  -6 3868.85 131.175   5
   0   1   6 3852.09 134.623  10
   0   1   6 3784.24 139.012  13
   0   1   6 3711.66 134.448   9
   0   1   6 3692.38 137.058  16
   0   1   6 3755.64 135.023  14
   0   1   7 19.7699 9.96700  19
   0   1   7 14.9947 10.9855  18
   0   1   7 16.0386 8.40162  14
   0   1   7 20.1619 9.53916   9
   0   1   7 13.1017 10.0266  13
   0   1   7 26.7291 9.99608  10
   0   1   8 1514.57 67.1870  10
   0   1   8 1450.37 70.7546  18
   0   1   8 1646.94 72.0710  13
   0   1   8 1542.86 66.5969   9
   0   1   8 1627.32 67.9253  19
   0   1   9 7.87112 11.9102  18
   0   1   9 17.2056 12.2557  13
   0   1   9 19.4283 9.99273   9
   0   1  10 927.557 53.9064  13
   0   1  10 968.164 55.4769  18
   0   1  11 540.684 42.5225  18
   0   1  11 649.532 44.0155  13
   0   1  11 566.473 40.3092  15
   0   1  12 849.000 53.7422  15
   0   1  12 824.417 54.9399  13
   0   1  12 902.331 57.1024  18
   0   1  13 342.660 35.9287  18
   0   1  13 397.191 35.6435  15
   0   1  13 354.454 36.0840  13
   0   1  14 11299.3 412.810  13
   0   1  14 11647.2 414.660  18
   0   1  15 34.5571 18.1656  18
   0  -2  20 4084.66 152.411  23
   0  -2  19 53.1143 16.5039  43
   0  -2  19 54.4570 15.1880  22
   0  -2  19 45.5005 15.9746  23
   0  -2  18 4207.70 200.333  10
   0  -2  18 4293.31 159.663  43
   0  -2  18 4272.08 157.438  23
   0  -2  18 4291.59 156.194  22
   0  -2  17 3186.97 159.858  10
   0  -2  17 3086.96 122.138  43
   0  -2  17 3189.54 120.841  23
   0  -2  17 3231.60 119.880  22
   0  -2  16 2541.11 137.077  10
   0  -2  16 2519.35 104.174  43
   0  -2  16 2788.10 138.519  19
   0  -2  16 2745.89 102.309  22
   0  -2  16 2710.30 103.577  23
   0  -2  15 772.322 64.5076  10
   0  -2  15 841.649 44.2905  43
   0  -2  15 849.519 44.6744  41
   0  -2  15 953.267 44.6693  23
   0  -2  15 909.565 43.3727  22
   0  -2  15 953.746 68.1589  19
   0  -2  14 21121.5 725.168  10
   0  -2  14 20618.2 686.238  41
   0  -2  14 20977.4 687.036  43
   0  -2  14 20530.5 684.455  23
   0  -2  14 21178.3 683.905  22
   0  -2  14 22088.8 723.300  19
   0  -2  13 6.04584 12.4466   9
   0  -2  13 6.67114 14.4381  11
   0  -2  13 3.60367 16.3240  10
   0  -2  13-6.76006 14.2779  19
   0  -2  13 7.88929 10.6466  43
   0  -2  13 11.3049 10.2987  41
   0  -2  13 9.19284 10.3118  22
   0  -2  13 9.79213 10.8269  23
   0  -2  12 23961.3 780.331  19
   0  -2  12 22920.5 781.920  10
   0  -2  12 22731.0 774.325   9
   0  -2  12 22570.6 777.949  11
   0  -2  11 924.334 58.3227  19
   0  -2  11 884.621 55.9044   9
   0  -2  11 962.566 59.6658  11
   0  -2  11 959.045 60.9747  10
   0  -2  10 7932.86 281.206  19
   0  -2  10 7697.83 278.230   9
   0  -2  10 7785.08 281.674  11
   0  -2  10 7429.57 281.989  10
   0  -2   9 3817.53 150.235  19
   0  -2   9 3962.12 153.362  10
   0  -2   9 3776.99 150.071   9
   0  -2   9 3646.64 150.266  11
   0  -2   8 6656.72 245.124  19
   0  -2   8 6811.59 245.266   9
   0  -2   8 6962.07 246.444  11
   0  -2   8 6848.44 246.622  10
   0  -2   7 1407.11 67.3638  11
   0  -2   6 32320.0 1046.18  19
   0  -2   6 32254.2 1048.26   6
   0  -2   6 31580.2 1048.08  11
   0  -2   5 102.303 17.3687   6
   0  -2   5 128.478 13.7036   1
   0  -2   5 126.813 16.2876  19
   0  -2   4 26781.4 888.738   6
   0  -2   4 27038.4 881.469   1
   0  -2   4 27668.0 884.583  19
   0  -2   3 437.940 30.6696   6
   0  -2   3 481.782 26.0365   1
   0  -2   3 451.524 25.8916  19
   0  -2   2 1409.70 61.7486   6
   0  -2   2 1363.46 56.7487   1
   0  -2   2 1456.48 55.5282  19
   0  -2   1 373.417 19.0390  19
   0   2  -1 343.210 16.4451  13
   0  -2   1 358.268 20.7034  12
   0  -2   1 347.490 21.6360   1
   0   2   0 6256.08 211.809  13
   0  -2   0 6501.30 213.828  12
   0  -2   0 6530.24 218.541   8
   0  -2  -1 116.781 9.80173  12
   0   2   1 103.777 10.2268  13
   0  -2  -1 96.1153 12.2651   1
   0  -2  -1 109.775 13.0313   8
   0  -2  -2 15133.4 498.878  12
   0   2   2 15099.5 504.727  13
   0   2   2 15409.0 507.383  16
   0  -2  -2 15992.0 506.326   1
   0  -2  -2 15929.2 505.839   8
   0   2   3 1511.68 62.2868  13
   0   2   3 1540.36 63.5714  16
   0  -2  -3 1560.22 61.4592   1
   0   2   4 104.745 14.3436  13
   0   2   4 103.198 15.1048  16
   0  -2  -4 142.500 14.1675   1
   0  -2  -4 156.238 13.9276   5
   0   2   4 117.655 12.4929   7
   0   2   5 299.147 23.6460  16
   0   2   5 345.284 22.8496  14
   0  -2  -5 295.296 20.3161   1
   0   2   5 317.839 19.6695   7
   0  -2  -5 274.656 19.3252   5
   0   2   6 1572.66 66.1828  14
   0   2   6 1595.40 69.9867  16
   0   2   7 67.3723 14.1151  13
   0   2   7 70.5335 13.2811  14
   0   2   7 90.7102 15.3711  16
   0   2   8 9544.38 343.063  13
   0   2   8 10125.1 337.323  14
   0   2   8 9850.20 341.036  16
   0   2   9 2099.01 92.4917  16
   0   2   9 2039.73 94.9959  18
   0   2   9 2112.67 95.4301  13
   0   2  10 40787.9 1341.05  13
   0   2  10 40801.0 1341.33  18
   0   2  11 216.356 26.8808  13
   0   2  11 194.054 27.1836  18
   0   2  12 4653.96 180.994  13
   0   2  12 4341.99 179.305  18
   0   2  12 4195.31 151.866  38
   0   2  12 4283.17 150.653  24
   0   2  13 10.2199 11.0010  38
   0   2  13 23.7753 10.8393  24
   0   2  13 14.0795 14.4994  13
   0   2  13 15.7773 13.9874  15
   0   2  13 17.8171 16.1482  18
   0   2  13 13.4028 10.3630  27
   0   2  14 3365.31 124.532  38
   0   2  14 3344.56 123.167  24
   0   2  14 3469.99 155.307  18
   0   2  14 3317.78 149.090  15
   0   2  14 3570.46 156.122  13
   0   2  14 3259.09 122.667  27
   0   2  15 1.37215 12.4307  38
   0   2  15 10.0305 11.7233  24
   0   2  15-4.25958 17.5362  13
   0   2  15 17.1810 16.7264  18
   0   2  15-1.24419 11.2716  27
   0   2  16 12556.5 429.626  38
   0   2  16 12934.4 428.247  24
   0   2  16 13050.9 472.590  18
   0   2  16 12758.5 427.915  27
   0   2  17 155.577 21.2959  38
   0   2  17 132.554 18.9742  24
   0   2  17 111.483 18.4666  27
   0   2  18 1666.02 76.5624  38
   0   2  18 1771.23 76.2042  24
   0   2  19 417.696 32.7891  38
   0  -3  24 977.833 48.4614  23
   0  -3  23 663.209 40.2223  43
   0  -3  23 728.804 41.0404  23
   0  -3  22 41.5394 15.1261  43
   0  -3  22 41.8512 14.9512  23
   0  -3  22 38.2137 13.8319  22
   0  -3  21 988.509 54.6173  43
   0  -3  21 1127.63 55.1834  23
   0  -3  21 1029.91 52.7288  22
   0  -3  20 6394.13 234.089  43
   0  -3  20 6759.56 233.169  23
   0  -3  20 6484.13 230.936  22
   0  -3  19 975.309 82.1046  10
   0  -3  19 953.006 51.9494  41
   0  -3  19 978.589 52.6182  43
   0  -3  19 984.617 51.0204  23
   0  -3  19 962.572 50.0889  22
   0  -3  18 5928.74 255.325  10
   0  -3  18 5786.77 207.152  43
   0  -3  18 5496.23 205.986  41
   0  -3  18 5729.15 203.413  22
   0  -3  18 5788.80 204.782  23
   0  -3  17 1184.49 86.0480  10
   0  -3  17 1012.95 52.6891  41
   0  -3  17 968.712 52.8263  43
   0  -3  17 1026.52 50.5101  22
   0  -3  17 992.904 49.0458  20
   0  -3  17 1045.46 51.4932  23
   0  -3  16 5183.32 232.112  10
   0  -3  16 5447.47 193.734  43
   0  -3  16 5010.49 192.288  41
   0  -3  16 5398.53 190.315  22
   0  -3  16 5505.09 189.859  20
   0  -3  16 5521.86 191.815  23
   0  -3  15 1901.23 108.515  11
   0  -3  15 1924.26 109.909  10
   0  -3  15 1797.82 78.7542  43
   0  -3  15 1924.15 80.2299  41
   0  -3  15 1823.30 76.8649  23
   0  -3  15 1899.36 76.7600  22
   0  -3  15 1894.65 76.0180  20
   0  -3  15 1941.93 107.954  19
   0  -3  14 124.484 29.2747  10
   0  -3  14 111.212 28.6506  11
   0  -3  14 132.802 29.5141  19
   0  -3  14 115.611 17.8783  43
   0  -3  14 123.877 17.7820  41
   0  -3  14 165.277 17.9360  22
   0  -3  14 162.706 17.7184  20
   0  -3  14 124.865 17.3942  23
   0  -3  13 396.973 41.2993   9
   0  -3  13 590.678 50.8581  10
   0  -3  13 506.167 47.6231  11
   0  -3  13 505.692 30.4847  43
   0  -3  13 432.342 29.7503  41
   0  -3  13 498.210 28.5970  22
   0  -3  13 522.883 46.7391  19
   0  -3  13 512.182 28.7480  20
   0  -3  13 542.696 29.4287  23
   0  -3  12 8860.19 326.768  11
   0  -3  12 8053.58 320.048   9
   0  -3  12 8891.66 328.190  10
   0  -3  12 8786.31 294.946  43
   0  -3  12 8803.48 295.663  41
   0  -3  12 8580.89 292.539  23
   0  -3  12 8718.13 292.327  22
   0  -3  12 8982.51 292.632  20
   0  -3  12 8355.00 322.330  19
   0  -3  11 32.0341 17.1213  11
   0  -3  11 11.9492 14.3940  19
   0  -3  11 16.0308 14.5299  10
   0  -3  11 6.10591 13.8364   9
   0  -3  10 13579.9 468.607  19
   0  -3  10 13567.1 471.336  11
   0  -3  10 13617.2 470.158  10
   0  -3  10 13023.1 468.913   9
   0  -3   9 4776.12 181.512  19
   0  -3   9 4539.87 182.352  10
   0  -3   9 4620.07 183.472  11
   0  -3   8 745.624 47.3122  19
   0  -3   8 730.481 49.5951   6
   0  -3   8 726.855 48.1732  10
   0  -3   8 835.021 50.8391  11
   0  -3   7 257.414 28.8199   6
   0  -3   7 220.655 24.1304  19
   0  -3   7 165.175 22.5205  11
   0  -3   6 569.537 37.1739  19
   0  -3   6 527.407 33.4156   1
   0  -3   6 578.328 41.2890   6
   0  -3   6 633.946 39.6076  11
   0  -3   5 912.834 54.2814   6
   0  -3   5 962.511 47.4379   1
   0  -3   5 982.025 48.9690  19
   0  -3   4 765.441 47.8777   6
   0  -3   4 794.472 41.8108   1
   0  -3   4 789.497 40.8957  19
   0  -3   3 5569.52 197.703   1
   0  -3   3 5603.55 194.705  19
   0  -3   2 9011.13 305.155   1
   0  -3   2 8905.35 299.773  19
   0  -3   1 435.461 28.9257   1
   0   3   0 1264.75 51.7241  13
   0  -3   0 1294.30 53.9982  12
   0  -3   0 1303.89 60.3445   8
   0   3   1 2035.85 78.1316  13
   0  -3  -1 2004.41 76.4762  12
   0  -3  -1 2085.45 84.3552   8
   0  -3  -1 2056.77 83.4791   1
   0   3   2 24181.1 793.896  13
   0  -3  -2 24483.4 797.329   8
   0  -3  -2 24360.3 797.408   1
   0   3   3 977.715 47.3792  13
   0  -3  -3 971.551 48.8315   1
   0  -3  -3 1003.27 48.2704   8
   0   3   4 23948.7 807.602  16
   0   3   4 24406.6 804.711  13
   0  -3  -4 24135.3 802.482   8
   0   3   4 25619.7 801.953   7
   0  -3  -4 24296.0 803.740   1
   0   3   5 2941.65 114.458  13
   0   3   5 2848.40 114.848  16
   0  -3  -5 2825.46 110.076   1
   0  -3  -5 2799.02 108.977   8
   0   3   6 1350.40 63.7725  14
   0   3   6 1361.88 67.3256  16
   0   3   6 1433.53 67.9979  13
   0   3   7 4181.38 166.573  16
   0   3   7 4295.42 167.426  13
   0   3   7 4545.64 163.130  14
   0   3   8 14436.2 492.948  13
   0   3   8 14263.9 491.307  16
   0   3   9 536.242 40.7733  13
   0   3   9 464.867 38.2107  16
   0   3  10 13059.8 458.142  16
   0   3  10 13013.0 462.052  18
   0   3  10 13348.6 462.281  13
   0   3  11 641.460 34.0105  38
   0   3  11 664.751 33.3990  24
   0   3  11 696.294 52.7748  13
   0   3  11 645.497 51.8516  18
   0   3  11 659.497 49.8504  16
   0   3  11 665.323 33.8720  27
   0   3  12 5016.79 174.730  38
   0   3  12 5001.99 173.266  24
   0   3  12 4945.01 204.564  13
   0   3  12 5005.78 206.504  18
   0   3  12 4827.59 172.963  27
   0   3  12 4900.24 171.503  29
   0   3  13 46.1982 13.1923  38
   0   3  13 61.8514 13.6683  24
   0   3  13 32.2054 17.4854  13
   0   3  13 49.1830 20.5359  18
   0   3  13 38.9106 12.3380  27
   0   3  14 680.655 39.3477  38
   0   3  14 750.379 39.5244  24
   0   3  14 738.105 61.7900  18
   0   3  14 724.157 39.1144  27
   0   3  15 140.674 31.9244  18
   0   3  15 90.3312 18.0948  38
   0   3  15 108.999 17.6930  24
   0   3  15 110.255 17.0201  32
   0   3  15 107.358 17.1563  27
   0   3  16 6390.97 267.776  18
   0   3  16 6133.38 224.601  38
   0   3  16 6251.54 223.030  24
   0   3  16 6436.78 223.304  32
   0   3  16 6379.99 223.109  27
   0   3  17 22.1587 23.9772  18
   0   3  17 7.04362 15.6916  38
   0   3  17 17.7648 15.0243  24
   0   3  17 3.20966 14.2206  32
   0   3  17 1.59432 13.9661  27
   0   3  18 1674.41 77.8252  38
   0   3  18 1710.29 76.2304  24
   0   3  18 1761.80 76.6508  32
   0   3  18 1627.71 74.8575  27
   0   3  19 449.127 34.9335  38
   0   3  19 441.157 33.2504  24
   0   3  19 421.448 32.5031  32
   0   3  19 416.730 32.0159  27
   0   3  20 137.864 21.1610  38
   0   3  20 91.6940 18.5917  24
   0   3  20 112.804 19.9617  27
   0   3  21 88.0585 19.9626  38
   0   3  21 112.193 19.9557  24
   0   3  22 1181.45 59.2591  38
   0   3  22 1143.93 57.4933  24
   0  -4  26 2050.74 77.9493  23
   0  -4  25 19.7701 11.5653  43
   0  -4  25 47.1451 12.7191  23
   0  -4  24 3477.70 132.335  43
   0  -4  24 3648.44 132.359  23
   0  -4  23 1145.03 56.3502  43
   0  -4  23 1147.62 54.8913  22
   0  -4  23 1185.14 56.0228  23
   0  -4  22 344.455 28.9157  43
   0  -4  22 366.855 28.0224  22
   0  -4  22 360.802 28.5951  23
   0  -4  21 815.690 46.7991  43
   0  -4  21 702.849 43.9131  41
   0  -4  21 843.223 43.9724  22
   0  -4  21 687.274 42.2818  23
   0  -4  20 393.720 31.5326  43
   0  -4  20 365.551 30.9273  41
   0  -4  20 401.796 30.7377  23
   0  -4  20 411.501 30.5483  22
   0  -4  19 1014.12 54.4210  43
   0  -4  19 969.745 53.5424  41
   0  -4  19 1035.61 52.0924  22
   0  -4  19 998.167 51.7442  23
   0  -4  19 1013.08 50.9180  20
   0  -4  18 4473.59 212.800  10
   0  -4  18 4645.99 168.536  43
   0  -4  18 4467.98 168.140  41
   0  -4  18 4491.13 163.619  20
   0  -4  18 4402.59 164.157  22
   0  -4  18 4388.66 164.735  23
   0  -4  17 98.0496 30.1464  11
   0  -4  17 102.109 30.9218  10
   0  -4  17 102.260 19.0275  41
   0  -4  17 89.8428 17.7518  43
   0  -4  17 96.2242 16.6937  22
   0  -4  17 82.8286 16.4582  20
   0  -4  17 94.2923 18.1870  23
   0  -4  16 1550.22 100.046  11
   0  -4  16 1388.59 97.1360  10
   0  -4  16 1562.32 69.4966  43
   0  -4  16 1546.84 70.2819  41
   0  -4  16 1455.22 65.1401  20
   0  -4  16 1481.56 66.3045  23
   0  -4  16 1434.06 65.8034  22
   0  -4  15 1697.77 106.177  10
   0  -4  15 1857.01 108.485  11
   0  -4  15 1761.84 77.3607  41
   0  -4  15 1627.46 75.5371  43
   0  -4  15 1729.16 73.6467  23
   0  -4  15 1805.51 73.9584  20
   0  -4  15 1782.94 73.6589  22
   0  -4  14 21.5471 16.3480   9
   0  -4  14 73.6342 23.8532  11
   0  -4  14 59.8354 25.0162  10
   0  -4  14 79.3677 15.7294  41
   0  -4  14 25.5779 12.6772  43
   0  -4  14 39.1659 12.2692  22
   0  -4  14 43.2866 12.6141  23
   0  -4  14 66.8682 14.7799  20
   0  -4  13 1970.03 107.419  10
   0  -4  13 1832.68 105.923  11
   0  -4  13 1990.13 106.256   9
   0  -4  13 1861.57 78.2229  43
   0  -4  13 1843.94 79.4268  41
   0  -4  13 1848.93 76.0519  20
   0  -4  13 2063.41 106.980  19
   0  -4  13 1873.49 75.8955  22
   0  -4  13 1954.99 76.5363  23
   0  -4  12 2015.74 84.9242  41
   0  -4  12 2134.79 84.2516  43
   0  -4  12 2114.70 82.4981  20
   0  -4  12 2101.90 82.1521  22
   0  -4  12 2320.12 111.960  19
   0  -4  12 2105.63 82.0663  23
   0  -4  12 2169.04 112.380  11
   0  -4  12 2132.92 110.978  10
   0  -4  12 2133.98 110.960   9
   0  -4  12 2095.17 83.8434  28
   0  -4  11 213.615 19.4037  43
   0  -4  11 211.863 31.7395  11
   0  -4  11 238.096 33.4730   9
   0  -4  11 288.512 34.6936  10
   0  -4  11 270.673 32.5009  19
   0  -4  11 232.619 19.9530  28
   0  -4  11 230.401 19.0603  23
   0  -4  11 226.460 19.0915  22
   0  -4  11 238.320 19.6512  20
   0  -4  10 5129.83 200.719  11
   0  -4  10 4614.21 195.830  10
   0  -4  10 4850.66 194.485  19
   0  -4   9 119.422 22.1834  19
   0  -4   9 193.556 26.7935  10
   0  -4   9 147.844 24.6874  11
   0  -4   9 199.903 29.3281   6
   0  -4   8 593.578 42.9291  19
   0  -4   8 625.326 45.3045  10
   0  -4   8 668.184 48.1744  11
   0  -4   8 624.788 48.9800   6
   0  -4   7 2349.99 103.997  19
   0  -4   7 2428.17 108.568  11
   0  -4   7 2426.53 105.540  10
   0  -4   7 2341.22 111.875   6
   0  -4   6 8193.99 289.150  19
   0  -4   6 8191.58 293.470  11
   0  -4   6 8059.74 299.751   6
   0  -4   6 8217.48 288.880   1
   0  -4   5 789.010 47.6543  19
   0  -4   5 842.310 51.5735  11
   0  -4   5 834.650 55.4415   6
   0  -4   5 757.188 46.8023   1
   0  -4   4 25515.4 849.283  19
   0  -4   4 26340.4 864.832   6
   0  -4   4 25962.2 854.454   1
   0  -4   3 595.535 43.8661   6
   0  -4   3 590.197 38.9233   1
   0  -4   2 5419.14 206.302   6
   0  -4   2 5419.90 198.900   1
   0  -4   1 1473.33 69.5110   1
   0  -4   1 1406.11 74.4630   6
   0   4  -1 1531.06 72.5052  16
   0  -4   0 531.002 35.6041   1
   0   4   0 520.012 36.7595  16
   0  -4  -1 4337.88 168.062   8
   0  -4  -1 4555.04 167.353   1
   0   4   1 4345.97 168.156  16
   0  -4  -2 7045.46 260.625   8
   0  -4  -2 7625.94 262.058   1
   0   4   2 7328.88 263.977  16
   0   4   2 7354.27 254.665  13
   0  -4  -3 169.828 21.2737   8
   0  -4  -3 156.324 19.9731   1
   0   4   3 172.616 19.5602  13
   0   4   3 193.179 22.5661  16
   0  -4  -4 14678.8 489.639   1
   0  -4  -4 14129.0 487.894   8
   0   4   4 14163.5 493.872  16
   0   4   4 14753.8 488.042  13
   0  -4  -5 69.6875 16.2773   1
   0   4   5 86.4777 21.2005  16
   0   4   5 92.2020 17.3965  13
   0   4   6 3302.88 138.557  16
   0   4   6 3339.07 135.948  13
   0   4   7 381.345 34.1327  13
   0   4   7 402.087 36.2613  16
   0   4   8 440.533 38.9924  16
   0   4   8 459.908 39.1775  13
   0   4   9 50.4000 10.9222  38
   0   4   9 44.6118 10.7647  32
   0   4   9 68.9334 19.9160  16
   0   4   9 49.9917 17.0273  13
   0   4  10 3383.20 151.666  13
   0   4  10 3524.46 151.765  16
   0   4  10 3433.46 124.048  38
   0   4  10 3515.23 123.149  24
   0   4  10 3409.69 123.412  32
   0   4  10 3279.24 123.027  27
   0   4  10 3339.81 122.348  29
   0   4  11 64.6568 20.8203  13
   0   4  11 72.8423 21.3849  16
   0   4  11 128.265 25.8247  18
   0   4  11 91.4364 14.8132  38
   0   4  11 99.0432 14.3275  24
   0   4  11 73.5988 14.3761  32
   0   4  11 99.0630 14.1377  29
   0   4  11 74.6419 14.1214  27
   0   4  12 1289.82 82.9788  16
   0   4  12 1419.66 87.7987  13
   0   4  12 1333.93 88.0996  18
   0   4  12 1524.62 63.6219  38
   0   4  12 1471.75 61.5051  24
   0   4  12 1331.43 60.8316  32
   0   4  12 1468.83 60.9666  29
   0   4  12 1338.39 61.1644  27
   0   4  13 874.154 68.6242  18
   0   4  13 917.147 69.1949  13
   0   4  13 802.981 43.3719  38
   0   4  13 803.981 41.8962  24
   0   4  13 756.006 41.6579  32
   0   4  13 813.005 42.4326  27
   0   4  13 755.237 40.5965  29
   0   4  14 662.499 61.4370  18
   0   4  14 605.955 39.1697  38
   0   4  14 656.323 38.6355  24
   0   4  14 659.902 39.1849  32
   0   4  14 647.351 37.0527  29
   0   4  14 707.558 39.5049  27
   0   4  15 1015.04 81.4690  18
   0   4  15 992.117 53.3150  38
   0   4  15 1051.92 52.8390  24
   0   4  15 991.480 52.0335  32
   0   4  15 1082.66 51.5642  29
   0   4  15 1036.85 52.5354  27
   0   4  16 2736.92 153.091  18
   0   4  16 2932.24 115.932  38
   0   4  16 2734.36 113.032  24
   0   4  16 2879.08 113.954  32
   0   4  16 2925.25 114.215  27
   0   4  17 12.1102 26.2076  18
   0   4  17 5.67472 15.5759  38
   0   4  17 8.64734 13.5698  24
   0   4  17 3.48687 15.0028  32
   0   4  17 6.93320 15.8730  27
   0   4  18 7179.70 256.909  38
   0   4  18 7044.20 254.354  24
   0   4  18 7400.11 255.481  32
   0   4  18 7106.72 254.241  27
   0   4  19 1236.66 64.4908  38
   0   4  19 1228.13 62.3651  24
   0   4  19 1281.18 63.2261  32
   0   4  19 1313.56 63.1745  27
   0   4  20 3616.23 143.292  38
   0   4  20 3632.59 141.211  24
   0   4  20 3791.71 142.558  32
   0   4  20 3632.57 140.719  27
   0   4  21 343.466 30.8945  38
   0   4  21 302.034 28.0969  24
   0   4  21 352.092 29.5348  32
   0   4  21 316.390 28.1806  27
   0   4  22 43.5984 17.7856  38
   0   4  22 48.1260 15.3552  24
   0   4  22 30.7740 14.3698  27
   0   4  23 243.639 24.9361  38
   0   4  23 284.024 24.4190  24
   0   4  24 1901.94 78.7277  38
   0  -5  25 713.297 36.7896  43
   0  -5  25 806.255 37.5877  23
   0  -5  24 749.974 39.4014  43
   0  -5  24 738.979 38.6118  23
   0  -5  23 335.222 26.0729  43
   0  -5  23 295.015 24.7476  23
   0  -5  22 193.458 22.2850  43
   0  -5  22 150.627 19.5474  23
   0  -5  21 2818.78 112.370  43
   0  -5  21 2739.97 112.098  41
   0  -5  21 2772.96 110.050  23
   0  -5  21 2837.77 110.436  22
   0  -5  20 7.14186 14.7073  43
   0  -5  20 12.9534 14.4186  41
   0  -5  20 4.49861 13.1410  20
   0  -5  20 26.9479 13.8098  22
   0  -5  20 17.6684 14.2375  23
   0  -5  19 3312.12 130.468  41
   0  -5  19 3233.98 129.260  43
   0  -5  19 3208.55 125.388  20
   0  -5  19 3398.02 127.001  22
   0  -5  19 3261.41 126.904  23
   0  -5  18 1591.17 75.3540  41
   0  -5  18 1690.11 75.6975  43
   0  -5  18 1571.23 71.3568  20
   0  -5  18 1648.15 72.1094  22
   0  -5  18 1608.85 72.4450  23
   0  -5  17 283.062 45.6619  11
   0  -5  17 400.239 51.3949  10
   0  -5  17 352.133 29.5382  43
   0  -5  17 373.314 31.0969  41
   0  -5  17 316.450 27.0973  23
   0  -5  17 357.980 28.1987  20
   0  -5  17 332.570 27.6889  22
   0  -5  16 1411.49 95.4775  10
   0  -5  16 1267.90 92.9555  11
   0  -5  16 1121.37 59.4751  43
   0  -5  16 1281.40 62.9175  41
   0  -5  16 1247.35 58.7586  20
   0  -5  16 1319.43 59.8700  22
   0  -5  16 1249.99 59.2931  23
   0  -5  15 6018.03 250.936  10
   0  -5  15 5592.03 247.726  11
   0  -5  15 5755.47 208.063  41
   0  -5  15 5791.87 206.124  43
   0  -5  15 5753.67 203.363  23
   0  -5  15 5694.38 203.608  20
   0  -5  15 5686.73 203.396  22
   0  -5  14 831.583 45.2711  43
   0  -5  14 869.367 47.1042  41
   0  -5  14 844.303 44.1458  20
   0  -5  14 883.995 44.0005  23
   0  -5  14 839.681 43.4851  22
   0  -5  14 747.216 65.3385  10
   0  -5  14 816.303 67.6293   9
   0  -5  14 808.375 70.0408  11
   0  -5  14 805.686 44.8510  28
   0  -5  13 5658.68 195.965  43
   0  -5  13 5498.00 197.604  41
   0  -5  13 5485.43 193.770  20
   0  -5  13 5538.46 193.567  22
   0  -5  13 5376.67 192.640  23
   0  -5  13 5502.43 232.305  10
   0  -5  13 5649.24 235.327   9
   0  -5  13 5650.63 236.904  11
   0  -5  13 5295.00 195.513  28
   0  -5  12 3011.72 116.400  41
   0  -5  12 3022.57 113.936  43
   0  -5  12 2932.28 113.326  25
   0  -5  12 2892.91 111.195  23
   0  -5  12 3045.53 112.497  22
   0  -5  12 3038.18 113.530  20
   0  -5  12 2897.92 145.695  11
   0  -5  12 2989.90 147.357   9
   0  -5  12 2944.18 143.572  10
   0  -5  12 3126.20 116.044  28
   0  -5  11 472.490 29.2572  43
   0  -5  11 451.696 27.5702  23
   0  -5  11 468.062 29.0488  22
   0  -5  11 440.527 29.1242  20
   0  -5  11 483.813 29.7171  25
   0  -5  11 445.619 44.0342  10
   0  -5  11 408.565 44.4618  11
   0  -5  10 10962.7 359.815  43
   0  -5  10 10821.3 360.205  20
   0  -5  10 10869.7 360.342  25
   0  -5  10 10610.6 357.298  23
   0  -5  10 10482.7 358.672  22
   0  -5  10 11156.9 401.006   6
   0  -5  10 10907.7 392.421  10
   0  -5  10 10471.5 394.674  11
   0  -5   9 4833.93 164.910  20
   0  -5   9 4663.88 163.003  22
   0  -5   9 4479.52 163.666  25
   0  -5   9 4744.98 199.543   6
   0  -5   9 4702.77 194.399  11
   0  -5   9 4604.16 189.478  10
   0  -5   8 103.137 14.4841  25
   0  -5   8 113.322 15.4511  20
   0  -5   8 108.013 22.7677  11
   0  -5   8 119.648 21.8005  10
   0  -5   8 93.7753 23.7509   6
   0  -5   7 12001.0 421.634  10
   0  -5   7 11887.7 426.718  11
   0  -5   7 12347.8 436.111   6
   0  -5   6 1377.95 75.0276  11
   0  -5   6 1439.01 75.0782   1
   0  -5   6 1326.54 80.5029   6
   0  -5   5 1835.16 88.3881  11
   0  -5   5 1744.63 86.7297   1
   0  -5   5 1727.15 96.1539   6
   0  -5   4 5595.88 209.532  11
   0  -5   4 5394.21 209.898   1
   0  -5   4 5703.82 221.574   6
   0  -5   3 1412.21 71.7908  11
   0   5  -3 1442.54 76.9769  16
   0  -5   3 1569.39 76.9726   1
   0  -5   3 1412.41 81.7422   6
   0   5  -2 4614.56 175.647  16
   0  -5   2 4091.30 170.699   1
   0  -5   2 4378.24 179.800   6
   0   5  -1 5980.09 224.140  16
   0  -5   1 5716.51 219.973   1
   0  -5   1 5941.84 229.165   6
   0  -5   0 2178.85 111.224   6
   0  -5   0 2337.43 106.446   1
   0   5   1 4502.09 176.142  16
   0  -5  -1 4465.06 172.621   1
   0  -5  -1 4070.77 175.919   6
   0   5   2 3685.41 149.699  16
   0  -5  -2 3458.20 145.984   1
   0  -5  -3 2874.78 121.627   8
   0   5   3 2689.20 123.267  16
   0  -5  -3 2779.21 121.233   1
   0   5   4 11258.6 407.872  16
   0  -5  -4 11666.4 403.783   1
   0   5   5 41.9235 16.8558  13
   0   5   5 40.5571 18.6897  16
   0  -5  -5 50.4555 16.6975   1
   0   5   6 2969.77 135.185  16
   0   5   6 2991.01 129.342  13
   0   5   7 7926.67 297.166  16
   0   5   7 8059.25 292.279  13
   0   5   7 8043.34 265.010  32
   0   5   7 7651.81 264.603  33
   0   5   7 7750.22 265.184  29
   0   5   8 7.30259 14.2215  16
   0   5   8 16.5175 14.6371  13
   0   5   8 9.29109 9.50772  38
   0   5   8 11.2315 9.56614  24
   0   5   8-4.24196 10.0701  33
   0   5   8 6.28400 10.4256  32
   0   5   8 24.1648 11.3610  29
   0   5   9 924.805 65.4217  13
   0   5   9 1009.17 68.5492  16
   0   5   9 1013.69 45.8077  38
   0   5   9 899.883 43.6343  24
   0   5   9 925.051 44.6974  33
   0   5   9 948.641 45.4576  32
   0   5   9 1010.74 45.7828  29
   0   5  10 9236.08 339.916  16
   0   5  10 9046.46 337.478  13
   0   5  10 8956.59 301.405  38
   0   5  10 8774.62 299.424  24
   0   5  10 8614.45 299.810  33
   0   5  10 8888.74 300.747  32
   0   5  10 8950.18 300.458  29
   0   5  11 48.0971 21.9281  16
   0   5  11 75.0536 28.0333  18
   0   5  11 88.2203 23.2652  38
   0   5  11 99.5190 19.8337  24
   0   5  11 353.286 37.1664  32
   0   5  11 266.344 24.3313  33
   0   5  11 464.208 29.9593  29
   0   5  11 76.3598 16.9627  27
   0   5  12 15985.5 577.515  16
   0   5  12 16710.5 584.756  18
   0   5  12 16092.1 535.502  38
   0   5  12 15844.1 533.390  24
   0   5  12 16374.5 535.000  32
   0   5  12 16064.8 534.930  27
   0   5  12 15965.2 533.588  29
   0   5  13 485.397 54.3295  18
   0   5  13 446.784 31.9578  38
   0   5  13 448.571 30.9790  24
   0   5  13 430.914 31.4542  32
   0   5  13 452.424 30.6279  29
   0   5  13 429.419 31.2896  27
   0   5  14 2991.94 156.765  18
   0   5  14 3084.51 117.169  38
   0   5  14 2811.02 113.100  24
   0   5  14 2946.17 114.992  32
   0   5  14 2834.10 114.111  27
   0   5  14 2801.34 112.500  29
   0   5  15 2771.29 152.309  18
   0   5  15 2580.64 109.751  38
   0   5  15 2685.58 108.270  24
   0   5  15 2743.88 109.785  32
   0   5  15 2655.75 108.511  27
   0   5  15 2790.17 107.920  29
   0   5  16 999.461 88.0748  18
   0   5  16 1102.36 58.2433  38
   0   5  16 1162.12 57.3127  24
   0   5  16 1128.32 58.2179  32
   0   5  16 1060.27 55.2547  29
   0   5  16 1177.16 58.8850  27
   0   5  17 1268.18 64.2861  38
   0   5  17 1299.40 62.5727  24
   0   5  17 1237.16 62.8024  32
   0   5  17 1180.86 61.5584  27
   0   5  18 6018.89 220.121  38
   0   5  18 6054.77 218.635  24
   0   5  18 6140.59 219.037  32
   0   5  18 5930.93 218.162  27
   0   5  19 76.4756 19.2597  38
   0   5  19 82.6803 18.0099  24
   0   5  19 76.9915 18.5225  32
   0   5  19 106.514 20.1408  27
   0   5  20 5175.40 187.625  38
   0   5  20 4907.75 184.694  24
   0   5  20 5092.76 185.907  32
   0   5  20 5012.90 184.905  27
   0   5  21 31.8811 16.1590  38
   0   5  21 34.1454 14.4361  24
   0   5  21 29.5387 15.2146  32
   0   5  21 22.3667 14.2655  27
   0   5  22 20.8588 14.7162  38
   0   5  22 22.1011 14.2159  24
   0   5  22 35.7579 14.6358  27
   0   5  23 53.4328 16.1854  38
   0   5  23 50.1376 13.8609  27
   0   5  24 1573.38 65.9332  38
   0  -6  25 666.864 31.9623  43
   0  -6  24 52.5888 12.0357  43
   0  -6  24 46.7598 11.2371  42
   0  -6  24 58.1049 12.5548  23
   0  -6  23 186.918 19.3803  43
   0  -6  23 228.087 20.4271  23
   0  -6  22 222.894 21.7274  43
   0  -6  22 271.387 22.4957  23
   0  -6  21 5712.70 206.654  41
   0  -6  21 5789.02 205.651  43
   0  -6  21 5774.52 203.811  23
   0  -6  20 214.541 22.3752  43
   0  -6  20 195.078 22.4614  41
   0  -6  20 179.276 20.5119  23
   0  -6  19 2435.70 99.2690  41
   0  -6  19 2374.26 97.0121  43
   0  -6  19 2185.92 93.1387  23
   0  -6  18 1374.48 65.9913  43
   0  -6  18 1410.84 68.0539  41
   0  -6  18 1327.06 63.4408  22
   0  -6  18 1444.91 64.6920  23
   0  -6  17 95.4257 18.5962  41
   0  -6  17 53.4111 16.0069  43
   0  -6  17 79.2561 16.5414  22
   0  -6  17 53.4643 14.5880  23
   0  -6  16 2636.82 104.058  43
   0  -6  16 2530.92 105.699  41
   0  -6  16 2608.70 102.261  22
   0  -6  16 2461.70 100.397  23
   0  -6  16 2470.84 139.799  10
   0  -6  16 2492.19 142.537  11
   0  -6  16 2448.66 102.783  28
   0  -6  15 1528.16 71.7141  41
   0  -6  15 1430.99 67.5383  43
   0  -6  15 1529.31 67.4028  22
   0  -6  15 1470.01 66.2327  23
   0  -6  15 1364.44 98.8668  11
   0  -6  15 1454.62 98.7953  10
   0  -6  15 1545.85 70.0699  28
   0  -6  14 76.5240 17.0382  41
   0  -6  14 66.6389 15.9211  43
   0  -6  14 62.9078 14.8944  23
   0  -6  14 49.0149 14.9905  25
   0  -6  14 77.3722 15.8178  22
   0  -6  14 92.0345 28.5557  11
   0  -6  14 81.2037 25.9090  10
   0  -6  14 75.7188 24.5987   9
   0  -6  14 77.6036 16.3236  28
   0  -6  13 1890.37 80.9475  43
   0  -6  13 2024.80 84.7952  41
   0  -6  13 1996.80 82.2030  25
   0  -6  13 1948.39 80.9772  22
   0  -6  13 1839.71 78.6675  23
   0  -6  13 1999.73 113.555  10
   0  -6  13 1941.17 116.343   9
   0  -6  13 2083.60 118.356  11
   0  -6  13 1935.19 83.4196  28
   0  -6  12-6.47492 13.4167  41
   0  -6  12 15.0898 11.2219  43
   0  -6  12 1.43955 12.3131  25
   0  -6  12 11.9724 12.5653  22
   0  -6  12 1.60603 11.5534  28
   0  -6  12 31.2007 19.2921  10
   0  -6  12 4.88004 17.2463  11
   0  -6  11 2079.87 82.9967  22
   0  -6  11 1979.01 83.3560  25
   0  -6  11 2089.72 111.825  10
   0  -6  11 2100.95 115.572  11
   0  -6  10 1898.13 78.0695  25
   0  -6  10 1873.70 76.6489  22
   0  -6  10 2044.99 113.550   6
   0  -6  10 1808.13 104.851  11
   0  -6   9 237.548 21.3540  25
   0  -6   9 263.824 21.7717  22
   0  -6   9 262.218 37.7469   6
   0  -6   9 265.769 36.5853  11
   0  -6   8 3709.75 135.445  25
   0  -6   8 3920.48 174.088   6
   0  -6   8 3559.24 162.574  11
   0  -6   7 419.515 27.3716  25
   0  -6   7 500.295 49.4072   6
   0  -6   7 447.586 42.9268  11
   0  -6   6 563.770 31.5926  25
   0  -6   6 595.079 54.5474   6
   0  -6   6 586.459 47.3644   1
   0  -6   6 566.928 31.1294  34
   0  -6   6 611.342 48.4465  11
   0  -6   5 4532.03 161.242  25
   0  -6   5 4553.16 160.374  34
   0  -6   5 4562.84 185.364  11
   0   6  -5 4891.96 192.578  16
   0  -6   5 4535.35 159.855   3
   0  -6   5 4615.51 188.873   1
   0  -6   5 4994.99 202.497   6
   0   6  -4 431.436 41.0457  16
   0  -6   4 449.676 25.5454   3
   0  -6   4 421.977 40.8251   1
   0  -6   4 411.095 44.6289   6
   0   6  -3 1829.80 92.7592  16
   0  -6   3 1566.32 64.6103   3
   0  -6   3 1736.30 97.0287   6
   0  -6   3 1622.74 88.1358   1
   0   6  -2 4146.53 169.438  16
   0  -6   2 3707.88 163.579   1
   0  -6   2 3958.10 174.072   6
   0  -6   2 3882.44 137.607   3
   0   6  -1 91.1411 21.2487  16
   0  -6   1 51.3098 18.2902   1
   0  -6   1 61.3211 11.3604   3
   0  -6   1 72.2865 25.7443   6
   0   6   0 5641.21 210.927  16
   0  -6   0 4933.63 177.758  26
   0  -6   0 4967.74 204.417   1
   0  -6   0 5003.93 211.211   6
   0  -6   0 5146.14 175.971   3
   0   6   1 9661.82 344.590  16
   0  -6  -1 8775.43 344.777   6
   0  -6  -1 9255.29 309.202   3
   0  -6  -1 9338.30 340.176   1
   0   6   2 39.2505 10.5008  33
   0   6   2 46.2602 18.4617  16
   0  -6  -2 52.5478 11.7014   3
   0  -6  -2 18.6948 20.0255   6
   0  -6  -2 59.0126 19.8764   1
   0   6   3 2061.72 79.3929  33
   0   6   3 2148.86 80.0907  37
   0   6   3 2217.13 109.951  16
   0  -6  -3 1990.16 102.699   1
   0  -6  -3 1945.28 77.9832   3
   0   6   4 4451.80 158.292  33
   0   6   4 4685.05 192.880  16
   0  -6  -4 4499.77 186.612   1
   0   6   5 284.387 21.5474  33
   0   6   5 334.526 39.9057  16
   0  -6  -5 279.935 33.4017   1
   0   6   6 9990.58 372.948  16
   0   6   6 9998.31 334.002  32
   0   6   6 9883.08 334.482  33
   0   6   7 3221.47 154.048  16
   0   6   7 3286.62 120.649  33
   0   6   7 3211.70 120.827  29
   0   6   7 3240.41 119.969  32
   0   6   8 287.234 39.9384  16
   0   6   8 244.817 22.4011  29
   0   6   8 247.787 21.6873  32
   0   6   8 273.353 22.3564  33
   0   6   9 4765.74 202.478  16
   0   6   9 4384.49 160.330  33
   0   6   9 4351.15 159.884  32
   0   6   9 4461.09 160.714  29
   0   6  10 1583.39 100.630  16
   0   6  10 1629.22 70.2658  38
   0   6  10 1556.14 68.1052  24
   0   6  10 1588.33 69.7545  33
   0   6  10 1658.49 70.8065  32
   0   6  10 1574.21 70.4756  27
   0   6  10 1752.59 71.8568  29
   0   6  11 3568.56 175.854  16
   0   6  11 3838.31 181.307  18
   0   6  11 3753.22 137.384  38
   0   6  11 3683.70 135.294  24
   0   6  11 3584.39 136.923  32
   0   6  11 3662.11 136.791  33
   0   6  11 3493.96 136.534  27
   0   6  11 3614.39 136.911  29
   0   6  12 3340.20 167.491  18
   0   6  12 3006.08 160.283  16
   0   6  12 3188.42 123.359  38
   0   6  12 3120.37 121.054  24
   0   6  12 3091.04 121.757  33
   0   6  12 3231.07 123.654  32
   0   6  12 3200.67 123.256  29
   0   6  12 3240.01 123.919  27
   0   6  13 149.631 37.2094  18
   0   6  13 72.3620 28.0064  16
   0   6  13 100.796 19.2297  38
   0   6  13 89.9124 17.0682  24
   0   6  13 143.123 21.1067  32
   0   6  13 85.4441 17.9211  29
   0   6  13 102.062 19.4169  27
   0   6  14 1148.52 91.2803  18
   0   6  14 1085.68 56.5402  38
   0   6  14 976.630 52.9471  24
   0   6  14 1120.53 56.0277  32
   0   6  14 1027.44 53.8819  29
   0   6  14 1061.59 54.8849  27
   0   6  15 338.236 29.2802  38
   0   6  15 326.594 27.4672  24
   0   6  15 283.569 27.4782  32
   0   6  15 341.170 29.7910  27
   0   6  15 332.274 29.0679  29
   0   6  16 130.157 20.9906  38
   0   6  16 155.233 22.0279  24
   0   6  16 116.599 20.9875  32
   0   6  16 122.652 20.4203  29
   0   6  16 103.614 19.3144  27
   0   6  17 1260.68 65.6858  38
   0   6  17 1398.51 65.3803  24
   0   6  17 1294.42 65.6233  32
   0   6  17 1380.64 65.9106  27
   0   6  18 2634.70 108.248  38
   0   6  18 2511.68 105.431  24
   0   6  18 2717.08 108.253  32
   0   6  18 2541.93 106.328  27
   0   6  19 32.8204 16.8972  38
   0   6  19 58.2725 16.2908  24
   0   6  19 24.3156 15.5017  32
   0   6  19 6.85564 14.8635  27
   0   6  20 968.292 51.8437  38
   0   6  20 1005.87 50.8071  24
   0   6  20 904.439 49.5951  27
   0   6  21 612.672 38.7968  38
   0   6  21 660.106 38.2420  24
   0   6  21 668.414 38.7128  27
   0   6  22 165.915 20.1582  38
   0   6  22 159.465 18.2831  27
   0   6  23 1009.22 46.0187  38
   0   6  23 895.895 42.8438  27
   0  -7  24 393.151 22.2624  43
   0  -7  23 125.880 14.6409  43
   0  -7  23 100.400 13.4092  23
   0  -7  22 651.479 34.4076  43
   0  -7  22 612.657 33.0248  23
   0  -7  21 1198.58 56.5085  41
   0  -7  21 1215.14 55.4184  43
   0  -7  21 1224.35 53.9621  23
   0  -7  20 168.302 19.7660  41
   0  -7  20 163.944 18.8799  43
   0  -7  20 172.810 18.9407  23
   0  -7  19 1577.73 71.1669  41
   0  -7  19 1604.84 69.4220  43
   0  -7  19 1463.70 66.1138  23
   0  -7  18 34.3222 14.7875  43
   0  -7  18 47.9118 15.5021  41
   0  -7  18 36.3809 14.1038  23
   0  -7  17 1762.41 77.6150  43
   0  -7  17 1794.51 80.8911  41
   0  -7  17 1752.38 75.5546  23
   0  -7  17 1853.10 78.9289  28
   0  -7  16 1287.74 63.2115  41
   0  -7  16 1312.88 60.7685  43
   0  -7  16 1260.30 58.4148  23
   0  -7  16 1223.78 59.9923  25
   0  -7  16 1238.83 61.3184  28
   0  -7  15-7.40500 13.9905  41
   0  -7  15 18.8426 13.3503  43
   0  -7  15 24.4018 13.8310  25
   0  -7  15 8.81399 12.8996  28
   0  -7  14 935.473 51.4120  41
   0  -7  14 937.984 48.4809  43
   0  -7  14 935.651 49.6818  25
   0  -7  14 906.610 77.9910   9
   0  -7  14 895.345 77.2523  11
   0  -7  14 931.663 50.6168  28
   0  -7  13 664.626 41.9309  41
   0  -7  13 687.395 41.3980  25
   0  -7  13 785.812 69.5861  11
   0  -7  13 731.375 69.3071   9
   0  -7  13 695.577 42.1534  28
   0  -7  12 34.3410 15.5057  41
   0  -7  12 25.3396 14.9947  25
   0  -7  12 49.1437 14.2985  28
   0  -7  12 5.20903 23.6175  11
   0  -7  11 4394.31 203.166  11
   0  -7  11 4565.19 165.962  25
   0  -7  10 127.360 29.8022  11
   0  -7  10 155.119 19.6461  25
   0  -7   9 781.449 64.1263  11
   0  -7   9 766.231 42.4813  25
   0  -7   9 779.159 68.4651   6
   0  -7   8 2220.71 117.410  11
   0   7  -8 2216.64 117.490  16
   0  -7   8 2151.94 88.7219  25
   0  -7   8 2413.75 130.332   6
   0   7  -7 2936.89 139.039  16
   0  -7   7 2742.37 106.991  25
   0  -7   7 2755.02 144.484   6
   0   7  -6 2250.90 116.426  16
   0  -7   6 2149.81 87.2101  25
   0  -7   6 2235.16 115.964   1
   0  -7   6 2144.28 85.1262   3
   0  -7   6 2441.98 127.603   6
   0   7  -5 10520.2 377.948  16
   0  -7   5 9901.07 337.402  25
   0  -7   5 9901.19 335.909   3
   0  -7   5 9968.39 373.308   1
   0  -7   5 10438.4 386.657   6
   0   7  -4 570.303 51.7918  16
   0  -7   4 483.492 29.7893  25
   0  -7   4 458.864 28.8802   3
   0  -7   4 552.303 49.0640   1
   0  -7   4 555.526 55.2498   6
   0   7  -3 3322.58 148.869  16
   0  -7   3 2970.64 111.709  25
   0  -7   3 2852.76 110.866   3
   0  -7   3 3031.01 151.445   6
   0  -7   3 3309.00 146.518   1
   0   7  -2 9789.09 345.388  16
   0  -7   2 8670.33 304.306  26
   0  -7   2 8945.89 347.940   6
   0  -7   2 8876.63 338.401   1
   0  -7   2 9030.90 302.456   3
   0   7  -1 50.0909 21.6061  16
   0  -7   1 21.8298 14.5723  26
   0  -7   1 8.01394 16.9406   1
   0  -7   1 9.22823 20.4535   6
   0  -7   1 30.1715 12.5540   3
   0   7   0 2882.74 137.416  16
   0  -7   0 2640.21 104.288  26
   0  -7   0 2792.54 140.471   6
   0  -7   0 2706.65 132.425   1
   0  -7   0 2662.94 101.548   3
   0   7   1 6329.52 244.377  16
   0   7   1 5818.91 201.105  33
   0  -7  -1 5442.74 203.671  26
   0  -7  -1 5908.61 201.825   3
   0  -7  -1 6048.47 238.698   1
   0  -7  -1 5841.71 244.375   6
   0   7   2 286.658 38.5263  16
   0  -7  -2 237.044 21.0162   3
   0  -7  -2 184.432 32.6432   1
   0  -7  -2 183.811 37.4037   6
   0   7   2 260.941 21.8545  37
   0   7   2 317.701 22.1540  33
   0  -7  -2 201.920 22.0075  26
   0   7   3 5555.06 217.725  16
   0   7   3 5280.02 174.723  37
   0   7   3 4815.59 172.471  33
   0  -7  -3 4572.85 174.258  26
   0  -7  -3 4652.21 210.552   6
   0  -7  -3 4924.53 207.875   1
   0  -7  -3 4729.64 171.510   3
   0   7   4 4091.01 179.652  16
   0   7   4 3692.74 136.381  33
   0  -7  -4 3496.35 137.983  26
   0  -7  -4 3508.77 171.616   6
   0  -7  -4 3802.38 170.545   1
   0  -7  -4 3873.21 135.673   3
   0   7   5 363.556 25.5810  33
   0  -7  -5 286.128 26.8689  26
   0  -7  -5 318.218 43.2797   6
   0   7   6 3910.53 180.326  16
   0  -7  -6 3527.78 139.919  26
   0   7   6 3918.81 139.625  33
   0   7   7 324.192 43.2550  16
   0  -7  -7 255.439 25.1825  26
   0   7   7 273.429 23.9716  33
   0   7   8 235.022 40.7700  16
   0  -7  -8 229.292 24.3566  26
   0   7   8 243.334 23.1097  32
   0   7   8 248.192 23.1779  33
   0   7   9 2047.38 121.467  16
   0  -7  -9 1911.38 85.3230  26
   0   7   9 1995.86 84.2555  32
   0   7   9 2095.65 85.2522  33
   0   7  10 750.899 70.9342  18
   0   7  10 727.651 69.3220  16
   0  -7 -10 642.665 42.1467  26
   0   7  10 747.553 42.9728  27
   0   7  10 751.070 42.6538  33
   0   7  10 762.112 42.8356  32
   0   7  11 128.391 33.7670  16
   0   7  11 153.523 36.7894  18
   0   7  11 135.553 19.8964  33
   0   7  11 90.8926 18.4433  32
   0   7  11 148.951 20.3324  27
   0   7  12 1877.55 121.203  16
   0   7  12 2036.25 126.611  18
   0   7  12 2030.78 84.9584  38
   0   7  12 1825.06 83.3424  33
   0   7  12 1999.48 85.2988  32
   0   7  12 1955.61 84.9870  27
   0   7  13 29.2916 14.7489  38
   0   7  13 14.0813 13.3133  24
   0   7  13 19.4379 14.1746  32
   0   7  13 24.0146 14.4124  33
   0   7  13 12.5029 12.6387  27
   0   7  14 961.143 51.9504  38
   0   7  14 957.288 50.3265  24
   0   7  14 1007.54 53.0752  32
   0   7  14 911.151 51.2538  27
   0   7  15 2451.17 103.408  38
   0   7  15 2478.72 101.648  24
   0   7  15 2478.22 103.596  32
   0   7  15 2583.05 104.529  27
   0   7  16 115.964 21.5957  38
   0   7  16 102.237 19.0785  24
   0   7  16 73.3859 18.6141  27
   0   7  17 1141.87 59.6701  38
   0   7  17 1221.21 58.8754  24
   0   7  17 1263.87 60.8061  27
   0   7  18 362.075 29.9509  38
   0   7  18 388.292 29.6234  24
   0   7  18 386.006 30.1803  27
   0   7  19 47.8932 16.2338  38
   0   7  19 70.2388 16.0396  24
   0   7  19 64.3569 16.0483  27
   0   7  20 2533.22 98.1657  38
   0   7  20 2401.80 96.6426  27
   0   7  21 1673.28 67.9568  38
   0   7  21 1517.90 65.9296  27
   0  -8  22 244.158 17.4140  43
   0  -8  21 42.0859 11.7996  41
   0  -8  21 32.3669 10.4733  43
   0  -8  20 569.932 32.5806  41
   0  -8  20 489.315 29.2157  43
   0  -8  19 1474.38 66.0695  41
   0  -8  19 1532.15 64.1599  43
   0  -8  18 18.3883 14.4085  41
   0  -8  18 14.0399 10.9936  43
   0  -8  17 3874.02 147.036  41
   0  -8  17 4004.99 144.929  25
   0  -8  17 3846.30 145.249  28
   0  -8  16 452.427 32.3042  41
   0  -8  16 423.056 30.4798  25
   0  -8  16 457.877 31.7460  28
   0  -8  15 13.8819 12.4939  41
   0  -8  15 20.6381 12.9103  25
   0  -8  15 18.6610 12.7297  28
   0  -8  14 1639.11 73.8951  41
   0  -8  14 1589.71 72.3348  25
   0  -8  14 1594.23 73.3418  28
   0  -8  13 3505.55 133.790  41
   0  -8  13 3276.13 131.384  25
   0  -8  13 3553.61 134.372  28
   0  -8  12 256.601 25.0446  41
   0  -8  12 275.814 25.5576  25
   0  -8  12 262.780 25.5865  28
   0  -8  11 9364.48 319.063  41
   0  -8  11 9103.80 317.996  25
   0  -8  10 441.225 32.5643  25
   0  -8  10 492.975 57.4422   6
   0  -8   9 4990.30 183.619  25
   0  -8   9 5414.08 235.154   6
   0  -8   8 6984.38 248.216  25
   0  -8   8 7552.38 302.632   6
   0   8  -7 2389.63 128.862  16
   0  -8   7 2428.35 97.0005  25
   0  -8   7 2677.05 142.110   6
   0  -8   7 2347.07 94.3720   3
   0   8  -6 1619.37 97.2657  16
   0  -8   6 1353.34 63.2336  25
   0  -8   6 1435.89 92.6544   1
   0  -8   6 1589.56 102.612   6
   0  -8   6 1368.98 61.8757   3
   0   8  -5 9540.51 359.693  16
   0  -8   5 9112.68 314.078  25
   0  -8   5 9080.46 356.279   1
   0  -8   5 9653.38 369.737   6
   0  -8   5 9158.74 313.185   3
   0   8  -4 48.0184 21.3379  16
   0  -8   4 48.4815 13.9764  25
   0  -8   4 76.7130 28.3952   6
   0  -8   4 48.7062 13.5527   3
   0  -8   4 66.7074 24.7056   1
   0   8  -3 4977.57 211.470  16
   0  -8   3 4679.47 167.956   3
   0  -8   3 4732.93 215.458   6
   0  -8   3 4291.09 203.780   1
   0   8  -2 4231.21 185.149  16
   0  -8   2 3832.08 144.005  26
   0  -8   2 4156.05 189.924   6
   0  -8   2 3740.68 140.646   3
   0  -8   2 3615.55 176.548   1
   0   8  -1 213.592 36.6245  16
   0  -8   1 203.295 23.4364  26
   0  -8   1 226.356 37.2511   1
   0  -8   1 223.642 40.7612   6
   0  -8   1 192.959 20.4257   3
   0   8   0 3132.47 153.848  16
   0  -8   0 2864.89 151.493   6
   0  -8   0 2840.65 111.066   3
   0  -8   0 2783.59 145.847   1
   0   8   0 3092.48 114.215  37
   0  -8   0 2829.99 114.160  26
   0   8   1 1184.73 84.1216  16
   0   8   1 1156.46 54.4178  37
   0   8   1 1065.56 51.0476  33
   0  -8  -1 1059.50 54.8535  26
   0  -8  -1 1188.09 82.8017   1
   0  -8  -1 1046.20 51.5727   3
   0  -8  -1 1197.57 86.8794   6
   0   8   2 47.3283 24.9050  16
   0  -8  -2 32.0713 25.3124   6
   0  -8  -2 44.0845 22.7425   1
   0  -8  -2 66.2536 14.8483   3
   0   8   2 73.1926 13.5523  33
   0   8   2 55.4050 14.4352  37
   0  -8  -2 59.3992 17.6532  26
   0   8   3 1861.62 112.059  16
   0   8   3 1822.30 74.8406  37
   0   8   3 1777.01 73.4706  33
   0  -8  -3 1563.03 75.0780  26
   0  -8  -3 1693.73 72.8892   3
   0  -8  -3 1700.05 109.314   6
   0  -8  -3 1616.05 103.723   1
   0   8   4 1064.00 81.7311  16
   0   8   4 1050.13 51.1428  33
   0  -8  -4 1011.23 53.4201  26
   0  -8  -4 973.527 80.5680   6
   0  -8  -4 1062.04 50.4985   3
   0  -8  -4 885.260 74.1692   1
   0   8   5 1644.25 108.080  16
   0  -8  -5 1563.49 73.7033  26
   0   8   5 1711.92 72.6483  33
   0  -8  -6 1149.67 60.0862  26
   0   8   6 1214.77 58.4319  33
   0   8   7 299.386 46.1076  16
   0  -8  -7 304.902 28.6895  26
   0   8   7 314.412 26.9705  33
   0   8   8 1155.12 89.5746  16
   0   8   8 1125.22 55.1592  27
   0  -8  -8 1088.74 57.7436  26
   0   8   8 1134.06 56.4322  33
   0   8   9 4485.35 215.264  16
   0   8   9 4687.00 166.383  27
   0  -8  -9 4222.38 166.727  26
   0   8   9 4538.74 167.047  33
   0   8  10 317.703 27.7624  27
   0  -8 -10 279.910 28.7448  26
   0   8  10 353.715 30.0141  33
   0   8  11 5624.74 195.830  27
   0  -8 -11 4968.75 194.244  26
   0   8  11 5501.26 196.062  33
   0   8  12 1524.59 70.1287  27
   0   8  12 1465.82 69.4193  33
   0   8  13 370.603 30.1862  27
   0   8  13 356.103 29.3956  33
   0   8  14 6151.30 215.039  27
   0   8  14 5794.54 212.888  33
   0   8  15 1291.71 61.9108  27
   0   8  16 1913.62 80.3206  38
   0   8  16 1847.15 80.4935  27
   0   8  17 3425.32 131.204  38
   0   8  17 3577.10 132.352  27
   0   8  18 88.7703 15.8036  38
   0   8  18 51.7123 13.7172  27
   0   8  19 1980.94 78.9175  38
   0   8  19 1980.42 79.1955  27
   0   8  20 3747.99 133.630  27
   0  -9  20 94.9915 12.2721  41
   0  -9  19 3102.63 113.682  41
   0  -9  18-1.19005 9.92650  41
   0  -9  17 3216.79 120.180  41
   0  -9  17 3171.07 118.445  25
   0  -9  17 3205.35 119.106  28
   0  -9  16 133.022 18.2903  41
   0  -9  16 142.918 18.1522  25
   0  -9  16 140.780 17.3113  28
   0  -9  15 486.925 32.2680  41
   0  -9  15 473.449 32.1775  25
   0  -9  15 485.432 31.9001  28
   0  -9  14 1184.25 57.7408  41
   0  -9  14 1279.23 58.6537  25
   0  -9  14 1223.45 58.8570  28
   0  -9  13 2199.43 90.7551  41
   0  -9  13 2158.35 90.1677  25
   0  -9  13 2221.25 91.8065  28
   0  -9  12 499.350 33.4748  41
   0  -9  12 502.897 33.8112  25
   0  -9  12 456.072 32.8771  28
   0  -9  11 2999.00 117.917  41
   0  -9  11 3065.44 118.905  25
   0  -9  10 756.376 43.3355  25
   0  -9   9 2014.92 85.3168  25
   0  -9   8 553.667 35.6150  25
   0  -9   7 163.439 20.0818  25
   0  -9   7 175.187 19.0766   3
   0  -9   6 822.436 44.3816  25
   0  -9   6 693.274 67.1414   1
   0  -9   6 863.523 44.1334   3
   0  -9   6 764.553 73.8970   6
   0  -9   5 132.150 18.4255  25
   0   9  -5 93.9938 28.2012  16
   0  -9   5 159.723 18.7422   3
   0  -9   5 89.6476 28.4735   1
   0  -9   5 123.297 34.8737   6
   0   9  -4 110.868 31.8048  16
   0  -9   4 69.2008 26.9216   1
   0  -9   4 146.866 18.5807   3
   0   9  -3 643.994 62.6653  16
   0  -9   3 595.401 61.8124   1
   0  -9   3 537.415 61.6072   6
   0  -9   3 589.436 36.0228   3
   0   9  -2 1110.20 54.6403  37
   0   9  -2 1075.41 83.8081  16
   0  -9   2 1119.39 87.7397   6
   0  -9   2 1011.13 51.9449   3
   0  -9   2 1025.67 81.2895   1
   0   9  -1 927.270 76.8214  16
   0  -9   1 763.037 73.7251   6
   0  -9   1 765.231 71.0311   1
   0  -9   1 741.987 43.0680   3
   0   9  -1 934.623 47.2199  37
   0  -9   1 807.961 46.7604  26
   0   9   0 1420.92 64.8293  37
   0   9   0 1477.72 99.9166  16
   0  -9   0 1358.64 66.1385  26
   0  -9   0 1419.60 100.925   6
   0  -9   0 1346.81 63.0019   3
   0  -9   0 1362.63 96.1514   1
   0   9   1 17.1518 22.9090  16
   0   9   1 3.20375 12.8374  37
   0  -9  -1-5.24284 15.0372  26
   0  -9  -1 5.77173 21.8045   6
   0  -9  -1-8.95903 11.6291   3
   0  -9  -1 5.46672 20.6523   1
   0   9   2 226.336 39.1530  16
   0  -9  -2 190.646 39.7354   6
   0  -9  -2 153.235 35.1144   1
   0  -9  -2 147.816 19.8177   3
   0   9   2 183.090 21.2454  37
   0   9   2 176.904 20.1476  33
   0  -9  -2 179.252 22.9810  26
   0   9   3 2575.31 144.439  16
   0  -9  -3 2361.18 137.403   1
   0  -9  -3 2540.91 100.840   3
   0   9   3 2526.70 100.759  33
   0  -9  -3 2458.05 104.135  26
   0   9   3 2585.84 102.310  37
   0  -9  -4 27.9800 13.2851   3
   0  -9  -4 18.2138 15.8741  26
   0   9   4 17.1252 12.5812  33
   0  -9  -5 4119.50 164.421  26
   0   9   5 4642.16 163.314  33
   0  -9  -6 3236.39 130.961  26
   0   9   6 3414.09 128.998  33
   0  -9  -7 991.291 55.1351  26
   0   9   7 1083.98 54.4904  33
   0  -9  -8 4254.48 164.489  26
   0   9   8 4510.08 164.118  33
   0   9   9 1213.86 56.6004  27
   0   9   9 1165.46 57.6656  33
   0   9  10 355.581 27.6740  27
   0   9  10 329.965 27.9021  33
   0  -9 -11 3093.54 127.492  26
   0   9  11 3420.97 127.179  27
   0   9  11 3387.76 128.336  33
   0   9  12 2017.33 84.3622  27
   0   9  12 1989.55 84.9809  33
   0   9  13 2888.34 114.138  27
   0   9  13 3027.42 115.505  33
   0   9  14 2444.18 95.9369  27
   0   9  14 2345.70 95.0323  33
   0   9  15 329.348 25.4318  27
   0   9  15 321.501 24.6767  33
   0   9  16 927.527 45.0614  27
   0   9  17 239.367 20.1976  27
   0   9  18 33.0576 10.7444  27
   0 -10  18 5.47856 7.54020  41
   0 -10  17 3263.15 119.805  41
   0 -10  17 3324.36 119.728  28
   0 -10  17 3533.99 120.382  25
   0 -10  16 21.0546 9.98944  41
   0 -10  16 15.0090 10.4506  25
   0 -10  16 12.2093 9.57476  28
   0 -10  15 1713.79 71.7450  41
   0 -10  15 1911.18 73.7311  25
   0 -10  15 1817.97 73.1492  28
   0 -10  14 200.777 18.9127  41
   0 -10  14 215.305 19.5810  28
   0 -10  14 199.029 19.6411  25
   0 -10  13 977.908 47.8548  28
   0 -10  13 946.913 46.7983  25
   0 -10  12 119.559 17.0322  28
   0 -10  12 156.219 18.6143  25
   0 -10  11 494.688 32.7020  28
   0 -10  11 485.494 31.4439  25
   0 -10  10 18.7345 12.4887  25
   0 -10   9 1638.03 71.1023  25
   0 -10   8 662.923 38.5002  25
   0 -10   7 2378.07 94.2050   3
   0 -10   7 2375.13 95.5168  25
   0 -10   6 427.821 29.0788   3
   0 -10   6 422.524 30.0737  25
   0  10  -5 1513.47 66.3150  37
   0 -10   5 1282.74 61.7940   3
   0  10  -4 382.900 29.6249  37
   0 -10   4 359.177 27.3805   3
   0 -10   3 7028.54 251.965   3
   0  10  -3 7507.45 255.118  37
   0  10  -2 65.7047 16.4102  37
   0 -10   2 53.4163 15.1461   3
   0 -10   1 7982.45 279.734   3
   0 -10   1 7918.52 281.893  26
   0  10  -1 8443.11 282.710  37
   0 -10   0 1496.10 67.2132   3
   0 -10   0 1435.66 69.1828  26
   0  10   0 1557.81 68.9634  37
   0 -10  -1 308.443 26.1394   3
   0 -10  -1 295.280 27.6879  26
   0  10   1 330.385 27.4324  37
   0 -10  -2 1751.02 75.9177   3
   0 -10  -2 1752.59 79.3120  26
   0  10   2 1801.34 77.0190  37
   0 -10  -3 6584.19 227.620   3
   0 -10  -3 6099.99 230.326  26
   0  10   3 6702.72 228.186  33
   0 -10  -4 72.3195 16.1161   3
   0 -10  -4 65.3834 18.3440  26
   0  10   4 71.8778 16.5849  33
   0 -10  -5 12432.1 437.318  26
   0  10   5 13387.8 435.531  33
   0 -10  -6 360.650 30.3400  26
   0  10   6 346.467 27.9792  33
   0 -10  -7 4338.24 167.327  26
   0  10   7 4698.86 166.433  33
   0 -10  -8 738.610 44.6160  26
   0  10   8 790.256 43.4081  33
   0 -10  -9 402.899 31.5220  26
   0  10   9 434.776 30.5988  33
   0 -10 -10 819.094 45.6147  26
   0  10  10 889.283 45.5581  33
   0 -10 -11 2096.13 88.9994  26
   0  10  11 2359.35 90.4249  33
   0  10  12 62.0790 14.0144  33
   0  10  13 1155.61 50.8472  27
   0  10  13 1145.26 52.0859  33
   0  10  14 420.495 25.4759  27
   0  10  14 404.903 25.3301  33
   0  10  15 227.513 17.4887  27
   0 -11  15 1313.22 52.6290  28
   0 -11  15 1367.40 53.0445  25
   0 -11  14 80.1255 11.5545  25
   0  11 -14 64.1974 10.1169  37
   0 -11  14 61.2536 10.8426  28
   0  11 -13 499.060 26.9492  37
   0 -11  13 505.897 28.3045  28
   0 -11  13 533.764 28.2732  25
   0 -11  12 349.739 22.7225  25
   0 -11  12 304.114 21.9739  28
   0  11 -12 315.692 21.2666  37
   0 -11  11 426.210 26.9346  25
   0 -11  11 462.201 27.9565  28
   0  11 -11 478.975 27.4509  37
   0 -11  10 68.7340 13.3405  25
   0  11 -10 69.1598 12.2090  37
   0 -11  10 44.1642 11.8571  28
   0  11  -9 6524.22 223.321  37
   0 -11   9 6481.30 224.624  28
   0 -11   9 6380.91 222.274  25
   0  11  -8 208.195 19.8068  37
   0 -11   8 215.052 19.6382  25
   0  11  -7 3851.36 138.799  37
   0 -11   7 3651.10 136.475  25
   0 -11   7 3836.60 136.457   3
   0 -11   6 307.066 23.1880   3
   0  11  -6 306.084 24.8255  37
   0  11  -5 170.477 20.0375  37
   0 -11   5 146.976 18.5090   3
   0  11  -4 9.51925 12.1874  37
   0 -11   4 7.50435 10.8297   3
   0 -11   3 4840.47 174.610   3
   0  11  -3 4986.86 176.421  37
   0  11  -2 23.3085 13.5315  37
   0 -11   2 12.9324 12.8229   3
   0 -11   1 8340.91 299.392   3
   0  11  -1 9366.75 302.422  37
   0 -11   0 356.621 25.9167   3
   0 -11   0 321.052 26.7680  26
   0  11   0 361.262 26.7861  37
   0 -11  -1 1689.79 72.0100   3
   0 -11  -1 1658.67 74.0843  26
   0  11   1 1848.74 73.8837  37
   0 -11  -2 420.144 29.8421  26
   0 -11  -2 383.658 26.7351   3
   0 -11  -3 24.9484 14.8015  26
   0 -11  -3 61.9616 14.2172   3
   0 -11  -4 108.162 15.0331   3
   0  11   4 110.486 15.6093  33
   0 -11  -4 113.409 18.0926  26
   0  11   5 483.940 29.5617  33
   0 -11  -5 430.902 30.9026  26
   0  11   6 228.394 20.3578  33
   0 -11  -6 199.644 21.7937  26
   0  11   7 613.747 33.7370  33
   0 -11  -7 563.892 34.7130  26
   0  11   8 33.9285 11.8384  33
   0 -11  -8 26.5252 13.2666  26
   0  11   9 189.140 18.1021  33
   0 -11  -9 161.190 19.0404  26
   0  11  10 76.3303 13.2157  33
   0 -11 -10 48.9646 13.1058  26
   0  11  11 442.343 25.6406  33
   0 -11 -11 402.558 25.3684  26
   0  12 -10 15.1882 7.46990  37
   0 -12  10 17.9196 8.24360  28
   0 -12   9 3491.53 122.476  28
   0  12  -9 3429.21 121.493  37
   0  12  -8 18.4397 8.58911  37
   0 -12   8 24.2282 9.30831  28
   0 -12   7 3332.42 120.709  28
   0  12  -7 3407.48 120.238  37
   0 -12   6 17.0434 8.74000   3
   0  12  -6 25.7422 9.58237  37
   0 -12   6 31.2305 9.65415  28
   0 -12   5 890.585 39.3657   3
   0  12  -5 838.382 39.5753  37
   0 -12   4-0.89753 8.72740   3
   0  12  -4 2.89131 8.77807  37
   0 -12   3 29.5428 10.3081   3
   0  12  -3 19.4165 9.10874  37
   0 -12   2 27.3022 9.89402   3
   0  12  -2 23.1981 9.56483  37
   0 -12   1 845.686 39.1051   3
   0 -12   0 117.436 13.6703   3
   0 -12  -1 516.310 28.9548  26
   0 -12  -1 494.703 27.5128   3
   0 -12  -2 8.00768 10.1393  26
   0 -12  -2 3.50757 8.48810   3
   0 -12  -3 120.235 15.0195  26
   0 -12  -3 90.7514 12.2109   3
   0 -12  -4 217.765 18.3759  26
   0 -12  -5 1314.72 54.7938  26
   0 -12  -6 742.087 36.6117  26
   0  12   6 850.192 36.1063  33
   0 -12  -7 1572.53 61.7048  26
   1 -12  -7 15.6252 9.20356  26
   1 -12  -6 69.9055 12.3717  26
   1 -12  -5 27.0569 10.4248  26
   1 -12  -4 554.388 29.8752  26
   1 -12  -3 416.310 25.8085  26
   1 -12  -3 445.636 24.4611   3
   1 -12  -2 439.776 26.0564  26
   1 -12  -2 408.258 24.1784   3
   1 -12  -1 21.6799 10.3255  26
   1 -12  -1 38.4414 10.0370   3
   1 -12   0 212.890 18.2999  26
   1 -12   0 222.023 17.5151   3
   1 -12   1 4.59059 8.84413   3
   1 -12   2 637.725 32.1255   3
   1 -12   3 9.81905 9.31268   3
  -1  12  -3 0.97199 8.85371  37
   1 -12   3 1.86655 8.40925  28
   1 -12   4 2002.46 74.8231   3
   1 -12   4 1910.39 75.1286  28
  -1  12  -4 1980.05 75.9394  37
   1 -12   5 99.8818 12.3583   3
  -1  12  -5 107.457 12.8733  37
   1 -12   5 65.4016 11.2971  28
   1 -12   6 1478.23 57.4704   3
   1 -12   6 1505.62 59.3739  28
  -1  12  -6 1435.17 59.0595  37
   1 -12   7 21.7420 8.78169  28
  -1  12  -7 7.60878 8.27190  37
   1 -12   8 111.972 12.3795  28
  -1  12  -8 106.108 11.8640  37
   1 -12   9 17.1473 7.90039  28
  -1  12  -9 34.2048 8.48403  37
   1 -12  10 2889.17 102.356  28
  -1  11  12 41.5064 10.5015  33
   1 -11 -11 95.3951 13.5914  26
  -1  11  11 174.108 16.0399  33
   1 -11 -10 1419.63 61.5446  26
  -1  11  10 1594.28 62.7006  33
   1 -11  -9 35.7212 13.4211  26
  -1  11   9 61.1110 12.6469  33
   1 -11  -8 2112.98 87.2666  26
  -1  11   8 2333.99 87.3276  33
   1 -11  -7 135.820 18.4874  26
  -1  11   7 127.708 16.8680  33
   1 -11  -6 431.511 30.1600  26
  -1  11   6 449.335 28.4314  33
   1 -11  -5 36.8068 15.1585  26
  -1  11   5 27.4461 11.3691  33
   1 -11  -4 1380.30 63.2894  26
   1 -11  -4 1415.31 60.1078   3
   1 -11  -3 428.761 31.1894  26
   1 -11  -3 472.083 28.9358   3
   1 -11  -2 4799.59 177.273  26
   1 -11  -2 5022.19 174.846   3
   1 -11  -1 75.6731 14.1489   3
  -1  11   1 92.5376 15.9172  37
   1 -11  -1 86.6722 16.7582  26
   1 -11   0 2131.31 85.0025   3
   1 -11   0 2047.64 86.4944  26
  -1  11   0 2193.06 86.8646  37
   1 -11   1 24.1637 12.2064   3
  -1  11  -1 19.3236 12.7214  37
   1 -11   1 15.2231 12.7550  26
   1 -11   2 892.218 45.5393   3
  -1  11  -2 983.582 47.5792  37
  -1  11  -3 5.44844 11.0666  37
   1 -11   3-2.48476 11.4367   3
   1 -11   4 6645.54 229.487   3
  -1  11  -4 6631.55 231.083  37
  -1  11  -5 2.62219 11.3489  37
   1 -11   5-1.16835 11.3608   3
   1 -11   6 7190.84 250.507   3
  -1  11  -6 7535.88 253.310  37
   1 -11   7 58.0426 12.3825   3
  -1  11  -7 78.4763 14.7616  37
   1 -11   7 41.8559 12.0517  28
  -1  11  -8 592.166 33.2887  37
   1 -11   8 592.447 34.1418  28
   1 -11   8 626.903 33.3989  25
   1 -11   9 30.5259 11.4401  25
  -1  11  -9 22.1512 10.0567  37
   1 -11   9 13.4602 10.2949  28
  -1  11 -10 1175.76 52.3099  37
   1 -11  10 1232.36 54.5013  28
   1 -11  10 1269.51 53.4428  25
   1 -11  11 36.2381 11.0665  25
   1 -11  11 31.7496 11.1013  28
  -1  11 -11 41.0785 10.8894  37
  -1  11 -12 1394.50 56.8663  37
   1 -11  12 1470.29 58.4771  25
   1 -11  12 1409.16 59.0046  28
  -1  11 -13 3.83859 7.17886  37
   1 -11  13-4.60625 8.06965  28
   1 -11  13 15.6727 9.15800  25
   1 -11  14 438.515 23.9377  28
   1 -11  14 413.776 23.1652  25
  -1  10  15 9.52607 10.0232  33
  -1  10  14 880.667 41.9661  33
  -1  10  13 219.419 20.0435  33
  -1  10  12 28.9741 13.4286  33
   1 -10 -11 2159.94 91.3801  26
  -1  10  11 2459.07 93.2565  33
   1 -10 -10 3289.71 131.943  26
  -1  10  10 3807.81 134.150  33
   1 -10  -9 48.6956 16.1960  26
  -1  10   9 89.5207 16.6382  33
   1 -10  -8 3558.69 140.067  26
  -1  10   8 3840.96 139.612  33
   1 -10  -7 291.949 27.8245  26
  -1  10   7 382.303 27.6956  33
   1 -10  -6 671.782 42.0265  26
  -1  10   6 690.521 40.1632  33
   1 -10  -5 2514.35 101.008   3
   1 -10  -5 2508.59 105.174  26
  -1  10   5 2757.44 103.770  33
   1 -10  -4 4593.13 164.996   3
   1 -10  -4 4316.44 168.213  26
  -1  10   4 4681.95 165.787  33
   1 -10  -3 191.120 21.0200   3
  -1  10   3 249.205 23.9259  37
   1 -10  -3 263.507 26.3026  26
   1 -10  -2 10979.3 364.956   3
   1 -10  -2 10058.7 367.010  26
  -1  10   2 11215.6 367.275  37
   1 -10  -1 64.8501 16.3627   3
  -1  10   1 105.874 19.6095  37
   1 -10  -1 108.659 20.4139  26
   1 -10   0 5212.86 193.388   3
   1 -10   0 5425.27 197.357  26
  -1  10   0 5692.64 196.699  37
   1 -10   1 126.728 19.1737   3
   1 -10   1 148.007 21.4482  26
  -1  10  -1 157.541 20.4869  37
   1 -10   2 13.1721 12.8195   3
   1 -10   2-3.22957 14.1438  26
  -1  10  -2 1.59900 13.8418  37
   1 -10   3 24.6011 12.6894   3
  -1  10  -3 12.6891 13.7433  37
  -1  10  -4 2652.65 104.453  37
   1 -10   4 2531.59 101.464   3
  -1  10  -5 426.980 31.0033  37
   1 -10   5 450.808 30.5485   3
  -1  10  -6 3253.51 124.458  37
   1 -10   6 3282.93 122.485   3
   1 -10   6 3194.25 122.491  25
  -1  10  -7 10.3907 11.6477  37
   1 -10   7 3.89405 11.0359   3
   1 -10   7 8.52867 11.3939  25
   1 -10   8 188.231 20.3387  25
  -1  10  -8 199.051 21.1737  37
   1 -10   9 168.790 19.7037  25
   1 -10   9 167.353 20.0926  28
  -1  10  -9 143.355 18.1615  37
   1 -10  10 30.7231 12.8382  28
   1 -10  10 19.5330 12.5264  25
   1 -10  11 94.7017 15.6945  28
   1 -10  11 82.9407 15.5101  25
   1 -10  12 1089.16 52.2317  28
   1 -10  12 1069.91 50.9642  25
   1 -10  13 39.6525 12.4435  25
   1 -10  13 45.0118 12.6772  28
  -1  10 -13 72.8702 12.6085  37
   1 -10  14 2117.76 83.1269  25
   1 -10  14 2097.47 83.7830  28
   1 -10  15 23.1754 10.5000  25
   1 -10  15 15.5462 10.1326  28
   1 -10  16 366.012 23.2945  28
   1 -10  16 393.690 23.6349  25
   1 -10  17 68.4703 10.7263  28
  -1   9  18 201.821 17.5294  27
  -1   9  18 178.161 15.7095  40
  -1   9  17 994.020 45.8546  27
  -1   9  16 2498.45 98.2243  33
  -1   9  16 2668.50 99.1534  27
  -1   9  15 37.5823 12.7652  33
  -1   9  15 14.0031 12.0497  27
  -1   9  14 2496.21 100.584  33
  -1   9  14 2589.46 99.9730  27
  -1   9  13 2404.71 100.516  33
  -1   9  13 2634.32 100.388  27
  -1   9  12 482.423 33.8254  33
  -1   9  11 1373.96 63.3436  33
   1  -9 -11 1202.14 61.6549  26
  -1   9  10 2546.94 102.033  33
   1  -9 -10 2388.82 101.595  26
  -1   9   9 81.3132 17.0701  33
   1  -9  -9 87.9711 19.0726  26
  -1   9   8 8167.40 278.067  33
   1  -9  -8 7692.86 278.457  26
  -1   9   7 424.861 31.1169  33
   1  -9  -7 375.567 31.4027  26
  -1   9   6 3854.22 140.259  33
   1  -9  -6 3457.41 140.771  26
  -1   9   5 521.039 34.3934  37
  -1   9   5 500.351 33.6526  33
   1  -9  -5 460.064 35.9893  26
   1  -9  -5 526.055 33.0588   3
  -1   9   4 62.2989 15.3353  33
  -1   9   4 69.8421 15.7127  37
   1  -9  -4 62.1988 17.8312  26
   1  -9  -4 70.3823 15.1292   3
  -1   9   3 39.4901 23.2699  16
   1  -9  -3 60.2210 27.8821   1
   1  -9  -3 41.3776 14.1015   3
  -1   9   3 53.7238 15.1348  37
  -1   9   3 51.3094 13.8525  33
   1  -9  -3 29.0278 17.2813  26
  -1   9   2 451.160 32.2800  37
  -1   9   2 469.650 56.2836  16
   1  -9  -2 484.836 35.3591  26
   1  -9  -2 406.349 30.4862   3
   1  -9  -2 411.461 53.2035   1
  -1   9   1 32.4639 23.4648  16
   1  -9  -1 47.6452 15.6034   3
   1  -9  -1 54.8450 25.4197   1
  -1   9   1 63.4203 17.9726  37
   1  -9  -1 33.6109 17.4266  26
  -1   9   0 859.663 47.2488  37
  -1   9   0 957.724 77.1995  16
   1  -9   0 855.225 48.6227  26
   1  -9   0 854.613 45.7149   3
   1  -9   0 793.372 72.9674   1
   1  -9   0 893.419 77.1788   6
   1  -9   1 177.819 36.3344   6
   1  -9   1 152.620 34.5213   1
   1  -9   1 125.884 18.6147   3
  -1   9  -1 207.316 22.2181  37
   1  -9   1 152.607 21.8942  26
   1  -9   2 755.007 69.7399   6
   1  -9   2 668.890 39.3000   3
   1  -9   2 612.820 63.0286   1
   1  -9   2 683.007 42.0366  26
  -1   9  -2 722.738 41.3422  37
  -1   9  -3 14.4617 12.8831  37
   1  -9   3 13.1687 12.7465   3
   1  -9   3 5.38840 20.3601   1
   1  -9   3 11.2629 22.5683   6
   1  -9   4 79.3907 28.9518   6
   1  -9   4 58.7815 23.8063   1
   1  -9   4 88.1499 16.1149   3
   1  -9   5 385.634 29.3559  25
   1  -9   5 452.699 30.3314   3
   1  -9   5 433.624 52.4291   1
   1  -9   5 416.421 54.4616   6
   1  -9   6 440.478 30.5026  25
   1  -9   6 404.868 28.9343   3
   1  -9   7 7.70788 12.7789  25
   1  -9   7 9.59999 11.7323   3
   1  -9   8 2410.98 97.8530  25
   1  -9   9 34.8068 13.1591  25
   1  -9  10 25.4081 13.5339  25
   1  -9  10 36.8975 14.5945  28
   1  -9  11 302.986 25.5553  25
   1  -9  11 301.428 27.4194  28
   1  -9  12 1634.99 74.3472  25
   1  -9  12 1818.52 77.7180  28
   1  -9  13 117.734 17.7283  25
   1  -9  13 112.697 16.6627  28
   1  -9  14 5356.92 194.516  41
   1  -9  14 5444.90 195.384  25
   1  -9  14 5687.69 197.695  28
   1  -9  15 33.8676 12.6912  41
   1  -9  15 21.7359 12.7266  25
   1  -9  15 20.4350 11.5617  28
   1  -9  16 3042.88 115.416  41
   1  -9  16 3094.52 116.526  28
   1  -9  16 3079.94 115.317  25
   1  -9  17 21.3141 11.2413  41
   1  -9  17 6.74128 10.6135  25
   1  -9  17-2.41815 10.2158  28
   1  -9  18 112.183 14.4973  28
   1  -9  18 125.450 15.0880  41
   1  -9  19 51.8583 10.4742  28
  -1   8  20 1146.63 48.4782  27
  -1   8  20 1011.27 46.8449  38
  -1   8  19 2984.34 110.638  27
  -1   8  19 2935.31 109.658  38
  -1   8  19 2880.32 107.799  40
  -1   8  18 2.66767 12.5346  27
  -1   8  17 1575.48 69.7238  27
  -1   8  16 2832.76 107.818  27
  -1   8  16 2554.71 104.781  33
  -1   8  15 186.382 22.5111  27
  -1   8  15 147.816 20.2487  33
  -1   8  14 5138.60 182.619  27
  -1   8  14 4821.69 181.638  33
  -1   8  13 1249.42 59.8346  27
  -1   8  13 1171.68 59.3327  33
  -1   8  12 754.218 43.2201  27
  -1   8  12 722.229 43.9640  33
  -1   8  11 2833.43 112.721  27
  -1   8  11 2887.70 115.304  33
   1  -8 -10 28.5880 16.6280  26
  -1   8  10 24.8691 13.3839  27
  -1   8  10-1.74219 13.7762  33
  -1   8   9 1012.56 83.7609  16
   1  -8  -9 982.593 52.5232  26
  -1   8   9 873.602 49.4872  33
  -1   8   8 908.290 79.8768  16
   1  -8  -8 951.554 51.8686  26
  -1   8   8 958.337 50.3362  33
  -1   8   7 126.493 32.4305  16
  -1   8   7 152.098 19.5167  33
   1  -8  -7 127.320 21.7784  26
  -1   8   6 1410.00 97.6646  16
  -1   8   6 1408.18 62.8315  37
  -1   8   6 1306.07 61.5243  33
   1  -8  -6 1244.76 64.0337  26
  -1   8   5 32.6249 20.5975  16
   1  -8  -5 59.6358 14.8399   3
  -1   8   5 42.8988 14.3959  33
  -1   8   5 53.2040 14.5076  37
   1  -8  -5 39.5697 16.8757  26
  -1   8   4 412.200 51.9115  16
  -1   8   4 552.868 34.0481  37
   1  -8  -4 480.538 31.5148   3
   1  -8  -4 497.958 54.5349   1
  -1   8   4 507.575 31.9974  33
   1  -8  -4 486.255 34.5063  26
  -1   8   3 200.488 37.0080  16
  -1   8   3 286.698 24.2818  37
   1  -8  -3 288.058 43.8324   1
   1  -8  -3 265.028 23.6467   3
  -1   8   3 262.678 22.9366  33
   1  -8  -3 280.254 26.7118  26
  -1   8   2 911.131 46.2514  37
   1  -8  -2 814.230 43.5428   3
   1  -8  -2 890.522 71.8947   1
  -1   8   2 891.542 72.0409  16
   1  -8  -2 800.902 47.1478  26
  -1   8   1 345.533 26.5660  37
  -1   8   1 362.059 46.1528  16
   1  -8  -1 285.054 27.9306  26
   1  -8  -1 253.315 42.1058   6
   1  -8  -1 325.097 43.3152   1
   1  -8  -1 317.125 24.9596   3
  -1   8   0 3554.87 163.360  16
  -1   8   0 3457.17 125.796  37
   1  -8   0 3089.32 126.094  26
   1  -8   0 3258.46 163.153   6
   1  -8   0 3215.11 123.048   3
   1  -8   0 3261.68 161.469   1
  -1   8  -1 70.1027 24.2866  16
  -1   8  -1 75.0731 16.3184  37
   1  -8   1 66.2562 17.4016  26
   1  -8   1 53.7468 24.5280   1
   1  -8   1 88.3869 15.5603   3
   1  -8   1 56.4069 27.9174   6
   1  -8   2 2907.50 110.209   3
   1  -8   2 2746.94 144.948   1
   1  -8   2 2900.15 150.832   6
   1  -8   2 2837.97 112.908  26
  -1   8  -2 2946.55 145.455  16
   1  -8   3 793.402 42.3641   3
   1  -8   3 886.088 72.7291   6
   1  -8   3 757.748 65.3825   1
   1  -8   4 781.612 71.0964   6
   1  -8   4 769.946 40.9595   3
   1  -8   4 658.948 62.4965   1
   1  -8   4 720.771 40.6280  25
   1  -8   5 1602.13 67.9196   3
   1  -8   5 1526.65 97.7756   1
   1  -8   5 1564.76 103.653   6
   1  -8   5 1539.52 68.4056  25
   1  -8   6 7991.02 276.156   3
   1  -8   6 7992.37 319.304   1
   1  -8   6 8374.46 330.960   6
   1  -8   6 8067.40 277.969  25
   1  -8   7 151.114 34.0832   6
   1  -8   7 118.260 18.2728  25
   1  -8   8 15509.2 553.136   6
   1  -8   8 14647.7 495.645  25
   1  -8   9 612.251 64.1113   6
   1  -8   9 558.277 35.7028  25
   1  -8  10 2539.59 102.659  25
   1  -8  11 986.833 51.4073  41
   1  -8  11 1049.91 52.8900  25
   1  -8  11 993.398 53.8993  28
   1  -8  12 834.014 46.6985  41
   1  -8  12 943.384 48.7983  25
   1  -8  12 830.392 48.6782  28
   1  -8  13 82.8887 16.9688  41
   1  -8  13 95.0055 17.5383  25
   1  -8  13 55.6678 16.2759  28
   1  -8  14 6044.49 219.046  41
   1  -8  14 6177.79 218.916  25
   1  -8  14 6224.96 221.331  28
   1  -8  15 331.114 26.7986  41
   1  -8  15 309.269 26.4245  25
   1  -8  15 275.162 26.5503  28
   1  -8  16 2962.44 119.228  41
   1  -8  16 3151.27 118.684  25
   1  -8  16 3130.78 120.426  28
   1  -8  17 161.351 20.0396  41
   1  -8  17 162.442 19.3838  25
   1  -8  17 133.681 17.9782  28
   1  -8  18 114.000 16.8791  41
   1  -8  18 113.479 16.3804  28
   1  -8  19 9.13412 10.6755  41
   1  -8  19 6.05673 10.1069  28
   1  -8  20 928.248 42.1777  43
   1  -8  21-0.83925 7.88664  43
   1  -8  22 708.137 32.9210  42
  -1   7  22 2464.01 92.4909  38
  -1   7  22 2393.54 91.6076  27
  -1   7  21 8.81116 12.6966  38
  -1   7  21 9.69729 11.9561  27
  -1   7  20 3509.17 132.371  40
  -1   7  20 3693.33 136.823  38
  -1   7  20 3801.64 136.989  27
  -1   7  19 897.420 48.0567  38
  -1   7  19 872.808 46.9919  27
  -1   7  18 3218.13 124.739  38
  -1   7  18 3152.34 123.872  27
  -1   7  17 880.874 49.9267  38
  -1   7  17 940.045 50.5068  27
  -1   7  16 21.0761 14.9398  38
  -1   7  16 16.3992 14.4577  24
  -1   7  16 15.8978 14.6503  27
  -1   7  15 483.521 34.3009  38
  -1   7  15 433.972 32.5021  24
  -1   7  15 445.091 32.8226  33
  -1   7  15 425.112 32.9613  27
  -1   7  14 1075.51 55.8906  38
  -1   7  14 1032.98 55.1829  33
  -1   7  14 1147.89 56.5112  27
  -1   7  14 1079.49 54.9591  24
  -1   7  13 287.128 27.1735  33
  -1   7  13 312.824 27.4124  27
  -1   7  13 267.843 25.5260  24
  -1   7  12 3007.27 164.329  16
  -1   7  12 2929.76 161.993  18
  -1   7  12 3161.75 121.573  27
  -1   7  12 3074.27 121.266  33
  -1   7  11 72.7778 27.5913  18
  -1   7  11 64.5797 28.3871  16
  -1   7  11 109.442 19.0008  27
  -1   7  11 65.2988 16.1719  33
  -1   7  10 276.276 43.1890  18
  -1   7  10 210.190 42.1847  16
  -1   7  10 219.947 22.4009  27
   1  -7 -10 212.944 24.6286  26
  -1   7  10 237.385 23.9976  33
  -1   7   9 208.166 37.9363  16
  -1   7   9 195.303 20.9906  27
   1  -7  -9 238.870 25.0800  26
  -1   7   9 221.698 22.4462  33
   1  -7  -8 1955.42 84.2906  26
  -1   7   8 2084.54 83.8595  33
  -1   7   7 889.645 71.4821  16
  -1   7   7 890.319 44.8051  33
   1  -7  -7 761.164 45.0240  26
  -1   7   6 4202.53 185.434  16
  -1   7   6 3940.12 143.265  37
  -1   7   6 3916.76 143.325  33
   1  -7  -6 3715.72 144.934  26
  -1   7   5 1744.17 101.835  16
  -1   7   5 1616.20 68.3422  37
   1  -7  -5 1629.93 95.7179   1
  -1   7   5 1566.08 67.6480  33
   1  -7  -5 1512.45 70.0132  26
  -1   7   4 3626.62 168.555  16
  -1   7   4 3632.05 132.938  37
   1  -7  -4 3746.54 166.996   1
   1  -7  -4 3693.92 131.354   3
  -1   7   4 3584.47 131.894  33
   1  -7  -4 3354.53 134.129  26
  -1   7   3 3094.15 147.416  16
  -1   7   3 3121.18 113.412  37
  -1   7   3 3055.38 111.534  33
   1  -7  -3 2792.69 114.150  26
   1  -7  -3 3025.06 146.332   6
   1  -7  -3 3096.31 145.921   1
   1  -7  -3 2861.06 110.820   3
  -1   7   2 202.310 33.3369  16
  -1   7   2 224.730 19.5163  33
  -1   7   2 214.918 20.4335  37
   1  -7  -2 200.791 22.0414  26
   1  -7  -2 187.941 31.3562   1
   1  -7  -2 253.548 20.8786   3
   1  -7  -2 239.358 37.2062   6
  -1   7   1 1151.15 74.5904  16
  -1   7   1 1090.89 49.7588  37
   1  -7  -1 1039.02 50.8043  26
   1  -7  -1 938.062 46.9264   3
   1  -7  -1 962.804 70.5332   1
   1  -7  -1 1064.66 75.6707   6
   1  -7   0 9382.01 356.664   6
   1  -7   0 9387.61 352.716   1
   1  -7   0 9339.23 314.200   3
   1  -7   0 8930.31 316.933  26
  -1   7   0 10246.2 355.458  16
   1  -7   1 129.863 16.9983   3
   1  -7   1 156.389 31.1802   1
   1  -7   1 164.412 31.1686   6
   1  -7   1 138.759 19.5428  26
  -1   7  -1 148.922 27.5714  16
   1  -7   2 9950.35 369.197   6
   1  -7   2 9609.98 324.111   3
   1  -7   2 9577.48 361.758   1
  -1   7  -2 9961.89 361.135  16
   1  -7   2 9466.21 327.049  26
   1  -7   3 3185.21 120.503  25
   1  -7   3 3310.78 120.863   3
   1  -7   3 3147.50 152.204   1
   1  -7   3 3392.89 160.016   6
  -1   7  -3 3567.58 153.601  16
   1  -7   4 2445.22 95.5333  25
   1  -7   4 2490.31 131.932   6
   1  -7   4 2473.25 95.0765   3
   1  -7   4 2440.82 125.663   1
  -1   7  -4 2534.35 123.228  16
   1  -7   5 1983.35 80.4361  25
   1  -7   5 1985.08 108.622   1
   1  -7   5 1932.72 78.3782   3
   1  -7   5 2132.04 116.765   6
   1  -7   6 4246.06 155.594  25
   1  -7   6 4806.37 202.787   6
   1  -7   6 4320.35 188.478   1
   1  -7   6 4237.10 153.387   3
   1  -7   7 204.297 20.4558  25
   1  -7   7 207.126 35.9855   6
   1  -7   8 6277.23 224.855  25
   1  -7   8 7035.19 275.611   6
   1  -7   9 46.3014 14.2614  41
   1  -7   9 51.2670 14.3695  25
   1  -7   9 53.7202 21.1803  11
   1  -7   9 5.35263 22.0742   6
   1  -7  10 544.824 55.5146  11
   1  -7  10 646.219 38.3087  41
   1  -7  10 675.081 39.0590  25
   1  -7  11 47.9388 14.5943  41
   1  -7  11 31.2792 14.7366  25
   1  -7  11 33.7327 21.2669   9
   1  -7  11 24.9172 21.5956  11
   1  -7  11 27.9924 12.9505  28
   1  -7  12 411.322 31.1330  41
   1  -7  12 457.289 31.8456  25
   1  -7  12 396.102 52.0876   9
   1  -7  12 396.542 50.4048  11
   1  -7  12 430.093 32.2085  28
   1  -7  13 1092.19 57.6675  41
   1  -7  13 1225.43 58.8857  25
   1  -7  13 1169.35 87.0417  11
   1  -7  13 1170.08 90.0724   9
   1  -7  13 1260.14 60.7897  28
   1  -7  14 1502.15 68.9507  41
   1  -7  14 1337.41 65.2169  25
   1  -7  14 1482.20 69.0566  28
   1  -7  15 10.6524 11.9467  43
   1  -7  15 16.1081 13.6353  41
   1  -7  15 3.24186 13.9540  25
   1  -7  15 14.3132 12.7605  23
   1  -7  15 25.1913 13.8132  28
   1  -7  16 1708.70 76.4963  41
   1  -7  16 1555.96 72.0461  43
   1  -7  16 1688.21 73.6302  25
   1  -7  16 1643.73 71.5606  23
   1  -7  16 1687.68 75.7688  28
   1  -7  17 164.992 21.0016  41
   1  -7  17 208.374 21.8004  43
   1  -7  17 138.077 18.7969  23
   1  -7  17 209.238 22.3934  28
   1  -7  18 678.250 39.3453  43
   1  -7  18 718.825 41.8816  41
   1  -7  18 693.659 38.6182  23
   1  -7  18 644.045 39.5229  28
   1  -7  19 535.868 35.6345  41
   1  -7  19 556.021 34.3687  43
   1  -7  19 553.012 33.3666  23
   1  -7  19 582.294 34.7454  28
   1  -7  20 242.198 22.2787  41
   1  -7  20 218.877 21.0048  43
   1  -7  20 256.067 21.4751  23
   1  -7  21 346.180 24.5494  43
   1  -7  22 2462.71 92.6425  43
   1  -7  23 26.5861 9.84368  43
   1  -7  23 17.2920 8.27214  42
  -1   6  23 2096.92 82.2231  38
  -1   6  23 1983.37 80.2443  27
  -1   6  22 4.27319 13.3917  38
  -1   6  22 21.1383 13.0931  27
  -1   6  21 2239.16 93.6054  38
  -1   6  21 2273.41 92.5791  27
  -1   6  20 190.085 21.0021  40
  -1   6  20 231.639 25.4778  38
  -1   6  20 223.753 24.5168  27
  -1   6  19 171.110 24.1826  38
  -1   6  19 160.244 21.5916  24
  -1   6  19 205.120 23.7505  27
  -1   6  18 56.8880 18.4171  38
  -1   6  18 54.0940 16.6351  24
  -1   6  18 36.4040 16.4723  27
  -1   6  17 1989.93 87.2261  38
  -1   6  17 1852.35 83.7128  24
  -1   6  17 1910.59 84.9429  27
  -1   6  16 557.998 38.1101  38
  -1   6  16 524.674 36.9693  24
  -1   6  16 498.624 36.7767  32
  -1   6  16 549.573 37.4703  27
  -1   6  15 2812.16 113.401  38
  -1   6  15 2712.02 110.766  24
  -1   6  15 2661.46 111.947  32
  -1   6  15 2864.00 112.551  27
  -1   6  14 401.151 54.0392  18
  -1   6  14 470.328 34.5852  38
  -1   6  14 494.423 34.4442  24
  -1   6  14 425.479 32.1440  33
  -1   6  14 484.611 34.8861  32
  -1   6  14 466.047 33.7514  27
  -1   6  13 2754.59 146.525  18
  -1   6  13 2542.64 102.903  38
  -1   6  13 2539.87 101.740  24
  -1   6  13 2413.99 101.531  33
  -1   6  13 2491.86 102.992  32
  -1   6  13 2540.67 102.859  27
  -1   6  12 573.739 59.5046  18
  -1   6  12 409.012 51.5010  16
  -1   6  12 477.690 32.7302  38
  -1   6  12 462.585 31.6716  24
  -1   6  12 439.865 31.2354  33
  -1   6  12 443.691 33.2096  32
  -1   6  12 439.659 32.3159  27
  -1   6  11 4832.73 218.885  16
  -1   6  11 5049.89 219.679  18
  -1   6  11 4867.08 176.027  38
  -1   6  11 4823.68 176.437  33
  -1   6  11 4795.75 176.864  32
  -1   6  11 4900.85 176.119  27
  -1   6  11 4918.91 175.031  24
  -1   6  10 49.5104 20.9644  16
  -1   6  10 52.6998 26.4254  18
  -1   6  10 45.5748 14.8094  33
  -1   6  10 58.1294 16.0160  32
  -1   6  10 32.7841 14.1516  27
  -1   6  10 48.4430 13.7551  24
  -1   6   9 8284.35 310.451  18
  -1   6   9 7854.25 311.208  16
  -1   6   9 8027.30 268.233  27
  -1   6   9 7605.80 268.624  33
  -1   6   9 7652.53 268.858  32
  -1   6   8 1287.58 80.6384  18
  -1   6   8 1238.01 82.3017  16
  -1   6   8 1164.98 53.8026  33
  -1   6   8 1127.85 53.8275  32
   1  -6  -8 1092.11 54.2023  26
  -1   6   8 1235.35 53.7287  27
  -1   6   7 3229.26 151.628  16
  -1   6   7 3237.32 118.013  32
  -1   6   7 3182.25 117.175  33
   1  -6  -7 3061.01 117.876  26
  -1   6   7 3043.98 115.449  37
  -1   6   6 6237.12 246.442  16
  -1   6   6 6024.57 208.819  37
  -1   6   6 6181.11 209.787  33
   1  -6  -6 5865.47 210.871  26
  -1   6   5 11.4940 14.9276  16
   1  -6  -5 3.48221 16.4512   1
  -1   6   5 21.6071 10.4668  33
  -1   6   5 13.0789 10.0449  37
   1  -6  -5 22.0836 12.5430  26
  -1   6   4 5840.60 221.812  16
  -1   6   4 5435.01 185.783  37
   1  -6  -4 5329.23 214.799   1
   1  -6  -4 4951.96 213.459   6
   1  -6  -4 5335.62 184.101   3
  -1   6   4 5486.45 185.195  33
   1  -6  -4 5006.64 186.511  26
  -1   6   3 3044.64 138.138  16
  -1   6   3 3062.24 109.548  37
  -1   6   3 2926.48 107.859  33
   1  -6  -3 2872.66 110.723  26
   1  -6  -3 2960.26 107.839   3
   1  -6  -3 2932.03 137.518   6
   1  -6  -3 2884.45 134.449   1
  -1   6   2 496.181 45.0069  16
  -1   6   2 507.465 28.1319  37
  -1   6   2 485.210 26.7534  33
   1  -6  -2 404.501 27.6375  26
   1  -6  -2 456.815 42.6148   1
   1  -6  -2 491.580 45.6874   6
   1  -6  -2 459.546 26.4666   3
   1  -6  -1 6059.58 235.895   1
   1  -6  -1 6258.67 240.754   6
   1  -6  -1 5947.86 205.029   3
   1  -6  -1 5859.47 207.798  26
  -1   6   1 6281.68 236.782  16
   1  -6   0 1800.65 99.2302   6
   1  -6   0 1867.03 71.8753   3
   1  -6   0 1828.93 96.1052   1
   1  -6   0 1799.97 74.4377  26
  -1   6   0 1920.43 96.7085  16
   1  -6   1 3206.88 142.368   1
   1  -6   1 3145.53 114.073   3
   1  -6   1 2963.78 143.922   6
   1  -6   1 3130.55 116.827  26
  -1   6  -1 3422.89 142.043  16
   1  -6   2 3152.53 115.229   3
   1  -6   2 3374.92 149.798   6
   1  -6   2 3112.58 142.029   1
  -1   6  -2 3357.47 142.293  16
   1  -6   2 3161.99 118.083  26
   1  -6   3 894.826 41.6448  25
   1  -6   3 888.934 40.9743   3
   1  -6   3 817.468 63.3988   6
   1  -6   3 1025.91 64.3288   1
  -1   6  -3 881.263 59.0817  16
   1  -6   4 772.149 38.1040  25
   1  -6   4 809.301 57.7437   1
   1  -6   4 733.791 36.8590   3
   1  -6   4 908.829 64.6021   6
  -1   6  -4 816.320 55.9049  16
   1  -6   5 448.248 27.3307  25
   1  -6   5 416.734 25.8689   3
   1  -6   5 460.693 47.9719   6
   1  -6   5 513.048 45.0125   1
  -1   6  -5 474.446 41.4206  16
   1  -6   6 68.1280 13.3230  25
   1  -6   6 71.9858 19.8206   1
   1  -6   6 76.5719 23.8749   6
   1  -6   6 69.1175 20.5071  11
   1  -6   7 3268.30 122.101  25
   1  -6   7 3203.87 147.656  11
   1  -6   8 2746.98 106.190  25
   1  -6   8 2698.44 132.783  11
   1  -6   8 3087.71 145.209   6
   1  -6   9 81.1699 15.1086  41
   1  -6   9 50.5467 13.3904  25
   1  -6   9 53.1549 20.1653  11
   1  -6   9 66.3793 22.0285   6
   1  -6  10 5016.07 216.254  11
   1  -6  10 4954.07 182.350  41
   1  -6  10 5272.83 182.535  25
   1  -6  11 1602.16 71.3139  41
   1  -6  11 1595.56 70.4963  25
   1  -6  11 1624.83 102.210   9
   1  -6  11 1543.66 97.5656  11
   1  -6  11 1709.81 73.4175  28
   1  -6  12 600.380 36.4491  41
   1  -6  12 476.162 32.0695  43
   1  -6  12 573.064 35.4444  25
   1  -6  12 524.333 32.6693  23
   1  -6  12 478.450 55.6868   9
   1  -6  12 629.092 58.4019  11
   1  -6  12 581.069 37.2765  28
   1  -6  13 2780.77 109.216  41
   1  -6  13 2597.01 105.376  43
   1  -6  13 2690.92 106.861  25
   1  -6  13 2601.70 103.990  23
   1  -6  13 2649.54 145.978   9
   1  -6  13 2768.84 144.971  11
   1  -6  13 2751.51 141.741  10
   1  -6  13 2854.06 110.211  28
   1  -6  14 103.691 19.0353  41
   1  -6  14 79.9856 18.3348  43
   1  -6  14 107.589 18.3459  25
   1  -6  14 83.9630 17.2038  23
   1  -6  14 60.1333 25.9490  11
   1  -6  14 61.3821 29.1056  10
   1  -6  14 39.4491 26.2077   9
   1  -6  14 78.8983 18.1795  28
   1  -6  15 983.219 51.8685  43
   1  -6  15 1109.00 56.0143  41
   1  -6  15 1080.97 52.2037  23
   1  -6  15 1010.25 82.6924  11
   1  -6  15 930.274 80.6454   9
   1  -6  15 1125.17 83.8593  10
   1  -6  15 987.189 53.8300  28
   1  -6  16 4647.82 171.812  41
   1  -6  16 4520.63 168.330  43
   1  -6  16 4498.19 166.492  23
   1  -6  16 4607.82 170.363  28
   1  -6  17 415.705 30.8148  43
   1  -6  17 394.439 31.9046  41
   1  -6  17 394.525 29.7959  23
   1  -6  17 368.835 29.6857  28
   1  -6  18 4745.44 176.907  43
   1  -6  18 5015.56 180.710  41
   1  -6  18 4824.80 175.634  23
   1  -6  18 4750.62 177.116  28
   1  -6  19 1179.04 57.8554  41
   1  -6  19 1097.93 55.5329  43
   1  -6  19 1131.03 54.4986  23
   1  -6  19 1048.00 54.2647  28
   1  -6  20 948.226 49.6423  43
   1  -6  20 925.789 50.4357  41
   1  -6  20 991.777 48.9298  23
   1  -6  21 449.311 30.4031  43
   1  -6  21 442.365 29.6260  23
   1  -6  22 2408.69 97.8376  43
   1  -6  22 2668.00 98.3250  23
   1  -6  23 65.3418 13.2278  43
   1  -6  23 77.3810 13.8978  42
   1  -6  24 2241.04 87.1224  42
   1  -6  24 2436.46 87.8314  43
  -1   5  24 162.345 18.8824  38
  -1   5  24 109.283 15.8342  27
  -1   5  23 3929.76 144.932  38
  -1   5  23 3825.37 142.544  27
  -1   5  22 20.1274 15.2027  38
  -1   5  22 12.2783 13.8369  27
  -1   5  21 3450.64 132.790  38
  -1   5  21 3259.59 129.428  27
  -1   5  20 160.535 19.8920  40
  -1   5  20 154.108 23.8050  38
  -1   5  20 177.096 22.0257  24
  -1   5  20 159.521 22.4240  27
  -1   5  19 714.389 44.9031  38
  -1   5  19 706.753 43.9386  24
  -1   5  19 765.201 45.1061  32
  -1   5  19 702.125 44.0793  27
  -1   5  18 420.454 33.9991  38
  -1   5  18 359.813 31.3846  24
  -1   5  18 395.837 32.0680  32
  -1   5  18 343.684 30.6439  27
  -1   5  17 7822.27 266.460  38
  -1   5  17 7321.14 262.353  24
  -1   5  17 7150.65 262.171  32
  -1   5  17 7488.89 263.466  27
  -1   5  16 187.444 39.6562  18
  -1   5  16 168.531 38.9427  15
  -1   5  16 200.687 24.5377  38
  -1   5  16 214.475 23.3403  24
  -1   5  16 207.920 24.4001  32
  -1   5  16 187.689 23.9455  27
  -1   5  15 7488.74 311.975  18
  -1   5  15 7595.83 260.869  38
  -1   5  15 7408.58 258.480  24
  -1   5  15 7119.35 258.622  32
  -1   5  15 7279.72 258.920  27
  -1   5  14 4111.50 198.677  18
  -1   5  14 4147.22 155.910  38
  -1   5  14 4124.38 154.340  24
  -1   5  14 4257.54 155.572  32
  -1   5  14 4093.86 154.757  27
  -1   5  13 804.687 69.3447  18
  -1   5  13 761.420 43.3162  38
  -1   5  13 765.040 42.1518  24
  -1   5  13 755.402 42.9443  32
  -1   5  13 744.315 42.1442  27
  -1   5  12 3987.42 180.219  18
  -1   5  12 3974.78 179.073  16
  -1   5  12 3679.75 139.268  38
  -1   5  12 3642.63 138.162  24
  -1   5  12 3785.60 139.342  32
  -1   5  12 3723.90 137.967  33
  -1   5  12 3691.05 137.523  29
  -1   5  12 3797.30 139.124  27
  -1   5  11 1690.66 100.233  16
  -1   5  11 1550.11 97.2466  18
  -1   5  11 1696.69 71.2044  38
  -1   5  11 1599.38 69.4180  24
  -1   5  11 1626.63 69.6304  33
  -1   5  11 1621.09 70.4732  32
  -1   5  11 1706.57 69.8406  29
  -1   5  11 1732.78 71.4689  27
  -1   5  10 9329.54 338.765  16
  -1   5  10 8682.31 335.372  18
  -1   5  10 8822.50 298.448  38
  -1   5  10 8763.80 297.475  24
  -1   5  10 8711.30 297.928  33
  -1   5  10 8781.70 298.576  32
  -1   5  10 8866.32 297.703  29
  -1   5  10 8669.36 297.781  27
  -1   5   9 9970.48 350.796  18
  -1   5   9 9443.12 348.415  16
  -1   5   9 9401.30 312.248  38
  -1   5   9 9036.22 311.977  33
  -1   5   9 9227.94 312.667  32
  -1   5   9 9173.23 312.003  29
  -1   5   9 9137.40 311.674  27
  -1   5   9 9339.93 311.134  24
  -1   5   8 471.206 45.4400  16
  -1   5   8 518.553 44.6942  14
  -1   5   8 478.246 29.1870  32
  -1   5   8 477.650 28.6364  33
  -1   5   8 511.220 28.5288  27
  -1   5   8 517.203 29.3762  29
  -1   5   8 520.471 28.5933  24
  -1   5   7 11743.7 413.199  16
   1  -5  -7 11189.6 380.126  26
  -1   5   7 11436.0 379.486  33
  -1   5   7 11484.8 379.730  29
  -1   5   7 11476.4 379.927  32
  -1   5   6 1460.47 82.3226  16
   1  -5  -5 3292.03 139.463   1
  -1   5   5 3263.49 142.494  16
   1  -5  -4 4293.79 182.652   6
  -1   5   4 4892.50 184.532   7
   1  -5  -4 4528.13 182.714   1
  -1   5   4 4792.78 186.371  16
   1  -5  -3 6462.62 253.905   6
   1  -5  -3 7053.43 255.163   1
  -1   5   3 6910.49 255.604  16
   1  -5  -2 4468.21 181.611   6
   1  -5  -2 4380.98 178.876   1
  -1   5   2 4739.66 181.360  16
   1  -5  -1 11780.4 420.650   6
   1  -5  -1 11681.1 416.512   1
  -1   5   1 12228.2 417.041  16
   1  -5   0 2385.81 113.331   6
   1  -5   0 2398.78 110.733   1
  -1   5   0 2503.48 109.595  16
   1  -5   1 5855.33 226.378   6
   1  -5   1 5593.52 220.911   1
  -1   5  -1 6034.35 220.445  16
   1  -5   2 9297.63 340.317   1
   1  -5   2 9469.42 346.560   6
  -1   5  -2 9758.56 339.070  16
   1  -5   3 121.209 24.1051   6
   1  -5   3 85.0557 19.1968   1
  -1   5  -3 90.3408 18.2673  16
   1  -5   4 6595.63 252.629   6
   1  -5   4 6684.79 245.779   1
   1  -5   4 6394.96 240.837  11
  -1   5  -4 6510.76 241.971  16
   1  -5   5 19381.5 655.872   6
   1  -5   5 19258.7 644.970   1
  -1   5  -5 19101.6 641.264  16
   1  -5   5 18242.3 641.941  11
   1  -5   6 1232.53 75.3668   6
   1  -5   6 1081.93 64.9777   1
   1  -5   6 1123.51 66.8260  11
   1  -5   7 15644.6 515.648  25
   1  -5   7 16383.8 555.583   6
   1  -5   7 15253.2 543.637  11
   1  -5   8 6544.47 226.489  25
   1  -5   8 6566.74 225.899  22
   1  -5   8 6454.59 255.168  11
   1  -5   8 6632.35 251.326  10
   1  -5   8 7197.00 265.402   6
   1  -5   9 4656.12 167.236  41
   1  -5   9 4714.70 166.804  25
   1  -5   9 4701.51 164.517  23
   1  -5   9 4703.34 165.836  22
   1  -5   9 4624.77 196.720  11
   1  -5   9 4819.26 193.771  10
   1  -5   9 4886.95 203.049   6
   1  -5  10 9672.79 329.083  41
   1  -5  10 9400.53 326.217  43
   1  -5  10 9501.43 326.728  22
   1  -5  10 9701.42 325.498  23
   1  -5  10 9909.45 328.060  25
   1  -5  10 9876.48 360.106  10
   1  -5  10 9893.17 364.564  11
   1  -5  10 10143.0 330.833  28
   1  -5  11 1486.45 63.2768  43
   1  -5  11 1607.88 66.2928  41
   1  -5  11 1402.84 61.9514  22
   1  -5  11 1482.16 63.1239  20
   1  -5  11 1457.52 61.7831  23
   1  -5  11 1444.26 62.8824  25
   1  -5  11 1387.35 87.8524  11
   1  -5  11 1642.82 96.6456   9
   1  -5  11 1396.92 86.2839  10
   1  -5  11 1367.97 64.4419  28
   1  -5  12 6545.92 228.897  43
   1  -5  12 6610.05 231.407  41
   1  -5  12 6700.88 228.461  20
   1  -5  12 6670.22 228.352  22
   1  -5  12 6339.71 226.686  23
   1  -5  12 6697.43 229.219  25
   1  -5  12 6689.25 272.425   9
   1  -5  12 6750.87 269.549  11
   1  -5  12 6597.60 265.465  10
   1  -5  12 6388.23 230.904  28
   1  -5  13 4878.16 175.410  43
   1  -5  13 4833.58 177.681  41
   1  -5  13 4797.40 173.946  20
   1  -5  13 5076.00 175.566  25
   1  -5  13 4624.79 173.051  23
   1  -5  13 4842.09 174.597  22
   1  -5  13 4988.10 216.701  11
   1  -5  13 4939.48 216.822   9
   1  -5  13 4993.80 214.167  10
   1  -5  13 4990.35 177.756  28
   1  -5  14 26.7911 15.2364  41
   1  -5  14 39.3748 17.4595  43
   1  -5  14 46.6056 16.3992  22
   1  -5  14 48.7248 15.1391  20
   1  -5  14 41.3816 15.7530  23
   1  -5  14 46.7957 24.1003   9
   1  -5  14 59.8130 27.8872  10
   1  -5  14 72.3304 28.9031  11
   1  -5  14 53.6200 16.3040  28
   1  -5  15 4434.84 165.825  41
   1  -5  15 4704.78 164.909  43
   1  -5  15 4384.72 161.977  22
   1  -5  15 4307.54 160.790  20
   1  -5  15 4490.10 162.040  23
   1  -5  15 4195.40 203.201   9
   1  -5  15 4436.29 206.356  11
   1  -5  15 4657.42 207.935  10
   1  -5  15 4318.34 164.086  28
   1  -5  16 5599.07 203.049  43
   1  -5  16 5577.59 204.752  41
   1  -5  16 5613.02 201.120  23
   1  -5  16 5611.30 199.922  20
   1  -5  16 5702.59 201.575  22
   1  -5  16 5483.00 246.315   9
   1  -5  16 5897.84 250.908  10
   1  -5  16 5884.65 251.321  11
   1  -5  16 5514.91 202.981  28
   1  -5  17 107.913 19.1028  43
   1  -5  17 88.5689 18.4486  41
   1  -5  17 105.854 17.9620  22
   1  -5  17 98.0637 18.5915  23
   1  -5  17 116.216 32.1705  11
   1  -5  17 98.8578 31.2436  10
   1  -5  17 114.173 18.5630  28
   1  -5  18 5185.04 186.185  43
   1  -5  18 5335.11 188.316  41
   1  -5  18 4868.74 182.852  23
   1  -5  18 4866.72 184.090  28
   1  -5  19 655.448 42.4124  41
   1  -5  19 680.915 41.7089  43
   1  -5  19 690.072 41.1495  23
   1  -5  20 118.126 19.7643  43
   1  -5  20 125.825 19.9854  41
   1  -5  20 141.731 20.6403  23
   1  -5  21 316.346 26.5986  43
   1  -5  21 287.239 25.1208  23
   1  -5  22 1376.83 63.6721  43
   1  -5  22 1444.78 63.5165  23
   1  -5  23 60.2144 13.3976  42
   1  -5  23 81.1168 15.7080  43
   1  -5  23 81.1147 14.9963  23
   1  -5  24 2879.84 102.639  43
   1  -5  24 2537.17 100.735  42
   1  -5  25 226.470 17.9898  43
  -1   4  25 1402.20 60.5862  38
  -1   4  24 31.8929 14.9114  38
  -1   4  24 35.0231 14.1161  27
  -1   4  23 3502.61 135.131  38
  -1   4  23 3515.92 132.961  27
  -1   4  22 34.4975 17.7174  38
  -1   4  22 58.1091 17.4538  27
  -1   4  21 3737.94 147.760  38
  -1   4  21 3809.60 145.811  24
  -1   4  21 3875.02 146.111  27
  -1   4  20 433.189 35.1399  38
  -1   4  20 385.321 28.9439  40
  -1   4  20 366.132 30.9499  24
  -1   4  20 416.771 33.1726  32
  -1   4  20 374.038 31.4274  27
  -1   4  19 562.187 35.5859  40
  -1   4  19 450.544 36.6318  38
  -1   4  19 530.073 37.0152  24
  -1   4  19 588.280 37.8617  32
  -1   4  19 513.608 37.0460  27
  -1   4  18 2828.61 115.182  38
  -1   4  18 2780.13 112.145  24
  -1   4  18 2738.83 112.073  32
  -1   4  18 2747.64 112.390  27
  -1   4  17 730.507 69.1472  15
  -1   4  17 630.971 69.2002  18
  -1   4  17 786.164 48.0598  38
  -1   4  17 724.620 42.9904  24
  -1   4  17 753.486 44.6150  32
  -1   4  17 683.011 43.4476  27
  -1   4  16 2022.48 124.073  18
  -1   4  16 2137.48 122.385  15
  -1   4  16 2003.44 87.4694  38
  -1   4  16 2043.84 86.3595  24
  -1   4  16 2064.38 86.7382  32
  -1   4  16 1921.55 85.8056  27
  -1   4  15 8388.91 335.762  18
  -1   4  15 8211.50 288.510  38
  -1   4  15 8108.32 286.470  24
  -1   4  15 8452.13 287.062  32
  -1   4  15 8348.94 287.109  27
  -1   4  14 1114.43 83.0077  18
  -1   4  14 1149.09 56.8864  38
  -1   4  14 1227.92 56.4083  24
  -1   4  14 1188.31 56.1710  32
  -1   4  14 1132.38 55.4138  27
  -1   4  13 7227.76 288.189  18
  -1   4  13 7055.32 247.365  38
  -1   4  13 7027.60 245.904  24
  -1   4  13 7363.04 247.023  32
  -1   4  13 6982.10 245.953  27
  -1   4  12 167.153 31.4536  18
  -1   4  12 216.556 21.0700  38
  -1   4  12 191.974 18.8718  24
  -1   4  12 184.989 19.1998  32
  -1   4  12 201.742 19.5055  27
  -1   4  11 2937.93 138.618  18
  -1   4  11 2882.27 136.795  16
  -1   4  11 2989.59 108.958  38
  -1   4  11 2784.83 106.723  24
  -1   4  11 2922.22 107.847  32
  -1   4  11 2757.54 105.974  33
  -1   4  11 2893.86 107.623  27
  -1   4  10 2001.05 103.214  16
  -1   4  10 2103.17 106.615  18
  -1   4  10 2041.14 99.6405  14
  -1   4  10 1989.97 78.7727  38
  -1   4  10 2035.25 78.8589  32
  -1   4  10 1893.34 77.0855  33
  -1   4  10 1987.16 78.2356  27
  -1   4  10 2014.06 77.3439  29
  -1   4  10 2074.83 78.4493  24
  -1   4   9 79.8078 19.9201  16
  -1   4   9 77.9728 20.9530  18
  -1   4   9 90.5597 19.7915  14
  -1   4   9 69.2500 12.1858  32
  -1   4   8 2758.42 120.494  14
  -1   4   8 2706.35 123.008  18
  -1   4   8 2687.39 122.861  16
  -1   4   7 11454.3 418.305  16
  -1   4   7 12397.4 418.962  14
  -1   4   6 669.685 45.8924  16
  -1   4   6 623.243 41.9083   7
  -1   4   5 4481.86 174.642  16
  -1   4   5 4548.15 171.420   7
   1  -4  -5 4429.44 171.283   1
  -1   4   4 2346.12 102.668  16
   1  -4  -4 2268.13 101.033   1
  -1   4   4 2379.82 101.268   7
  -1   4   3 510.499 37.0921  16
   1  -4  -3 571.397 39.5738   1
  -1   4   2 5969.87 214.004  16
   1  -4  -2 6040.84 214.772   1
   1  -4  -2 5428.19 214.142   6
  -1   4   1 16301.8 535.532  16
   1  -4  -1 15468.5 539.014   6
   1  -4  -1 15798.8 536.324   1
  -1   4   0 672.407 43.1628  16
   1  -4   0 818.401 46.8742   1
   1  -4   0 728.007 48.2044   6
  -1   4  -1 20361.1 669.699  16
   1  -4   1 19431.2 671.282   1
   1  -4   1 20631.0 677.389   6
  -1   4  -2 1352.95 64.2631  16
   1  -4   2 1206.67 60.2168  11
   1  -4   2 1313.15 70.1131   6
   1  -4   2 1333.72 66.3911   1
   1  -4   3 51.0356 13.9791  11
  -1   4  -3 83.5950 16.0712  16
   1  -4   3 38.9941 14.8561   1
   1  -4   3 37.8028 16.2295   6
   1  -4   4 13532.9 463.078  10
   1  -4   4 13679.1 467.489  11
   1  -4   4 13851.7 468.564   1
   1  -4   4 14011.5 477.039   6
   1  -4   5 1135.51 61.2657  11
   1  -4   5 1110.37 58.2625  10
   1  -4   5 1073.68 65.6268   6
   1  -4   5 1167.70 60.9437   1
   1  -4   6 2108.10 100.193  11
   1  -4   6 2251.29 98.4190  10
   1  -4   6 2184.22 105.210   6
   1  -4   6 2268.39 97.7675   1
   1  -4   7 8183.03 299.715  11
   1  -4   7 8093.62 295.931  10
   1  -4   7 8468.67 306.312   6
   1  -4   8 8.16417 12.8556  10
   1  -4   8 11.7694 14.7085  11
   1  -4   8 12.9909 15.3404   6
   1  -4   9 773.542 56.6837  11
   1  -4   9 937.992 58.8845  10
   1  -4  10 1729.97 68.4432  43
   1  -4  10 1697.87 69.3555  41
   1  -4  10 1684.80 67.6609  22
   1  -4  10 1625.18 66.5268  23
   1  -4  10 1662.06 67.1487  20
   1  -4  10 1708.08 68.0584  25
   1  -4  10 1791.79 92.3878  10
   1  -4  10 1589.32 91.5433  11
   1  -4  10 1744.89 94.7304   9
   1  -4  10 1695.82 69.6614  28
   1  -4  11 252.326 20.6251  43
   1  -4  11 236.713 21.0453  41
   1  -4  11 266.231 20.3391  20
   1  -4  11 249.204 20.4696  23
   1  -4  11 282.972 21.5276  25
   1  -4  11 241.592 20.3107  22
   1  -4  11 303.917 35.7656  11
   1  -4  11 266.460 35.5061   9
   1  -4  11 315.219 36.9232  10
   1  -4  11 264.155 21.4911  28
   1  -4  12 1991.60 81.5242  43
   1  -4  12 2026.32 83.1066  41
   1  -4  12 2037.79 79.9829  20
   1  -4  12 2003.46 79.9430  23
   1  -4  12 2039.40 80.4630  22
   1  -4  12 1967.17 108.850   9
   1  -4  12 2110.07 111.575  11
   1  -4  12 2128.83 110.889  10
   1  -4  12 2024.81 82.5309  28
   1  -4  13 787.794 41.6165  43
   1  -4  13 769.039 41.9203  41
   1  -4  13 818.930 39.9104  20
   1  -4  13 755.324 39.9010  23
   1  -4  13 742.496 39.1317  22
   1  -4  13 709.616 60.6967  11
   1  -4  13 802.037 64.1594   9
   1  -4  13 780.295 62.6214  10
   1  -4  13 713.664 40.7152  28
   1  -4  14 15.9131 13.6810  43
   1  -4  14 31.1911 12.5180  41
   1  -4  14 14.3370 12.7527  23
   1  -4  14 10.2940 11.9898  22
   1  -4  14 9.52408 19.6169  11
   1  -4  14 56.4707 23.1050   9
   1  -4  14 19.0335 20.6064  10
   1  -4  14 33.7709 12.2676  28
   1  -4  15 195.022 22.6159  43
   1  -4  15 262.518 25.0158  41
   1  -4  15 258.788 23.6735  22
   1  -4  15 219.169 22.4885  23
   1  -4  15 263.501 41.2452  11
   1  -4  15 184.253 36.8856  10
   1  -4  15 232.976 37.2694   9
   1  -4  15 206.411 22.0917  28
   1  -4  16 1409.81 66.3757  41
   1  -4  16 1447.63 65.6151  43
   1  -4  16 1434.49 63.2836  23
   1  -4  16 1337.38 62.2450  22
   1  -4  16 1297.19 92.9391  11
   1  -4  16 1299.60 91.1610   9
   1  -4  16 1391.52 96.6387  10
   1  -4  16 1254.59 62.4937  28
   1  -4  17 389.549 32.6928  41
   1  -4  17 389.157 31.6303  43
   1  -4  17 394.458 29.5522  22
   1  -4  17 362.152 29.3092  23
   1  -4  17 305.420 48.0238  10
   1  -4  17 383.210 51.1868  11
   1  -4  17 368.644 29.7593  28
   1  -4  18 952.763 51.4189  43
   1  -4  18 941.221 51.8853  41
   1  -4  18 967.566 49.2361  22
   1  -4  18 944.678 49.4300  23
   1  -4  18 916.959 80.6498  10
   1  -4  18 890.809 48.9259  28
   1  -4  19 531.141 37.7372  43
   1  -4  19 576.179 39.0354  41
   1  -4  19 579.793 37.0996  23
   1  -4  19 613.752 37.4999  22
   1  -4  20 2518.60 104.047  43
   1  -4  20 2518.79 101.008  22
   1  -4  20 2474.47 101.897  23
   1  -4  21 2188.96 91.7120  43
   1  -4  21 2115.09 89.2475  23
   1  -4  22 66.2170 17.3907  43
   1  -4  22 85.5309 16.2729  42
   1  -4  22 96.0509 17.8989  23
   1  -4  23 870.874 46.8854  42
   1  -4  23 986.832 49.0671  43
   1  -4  23 1041.80 49.1998  23
   1  -4  24 1162.62 53.4692  43
   1  -4  24 1131.48 51.9495  23
   1  -4  25 114.054 14.9395  43
  -1   3  24 1673.93 73.7544  38
  -1   3  23 607.001 39.2994  38
  -1   3  23 598.441 37.5862  27
  -1   3  22 285.736 28.4250  38
  -1   3  22 251.117 26.1631  24
  -1   3  22 257.957 25.9753  27
  -1   3  21 3520.29 139.561  38
  -1   3  21 3546.28 137.047  24
  -1   3  21 3564.58 137.533  27
  -1   3  20 24.1017 13.9657  40
  -1   3  20 48.8991 17.3506  38
  -1   3  20 24.6547 16.0625  24
  -1   3  20 16.2045 14.4546  27
  -1   3  19 6355.61 226.021  40
  -1   3  19 6476.47 232.602  38
  -1   3  19 6374.19 229.665  24
  -1   3  19 6501.33 230.461  27
  -1   3  18 1364.08 66.8670  38
  -1   3  18 1430.55 63.2717  40
  -1   3  18 1368.60 64.6546  24
  -1   3  18 1349.96 99.8539  18
  -1   3  18 1273.14 64.1921  27
  -1   3  17 1942.44 84.4013  38
  -1   3  17 1826.16 81.9139  24
  -1   3  17 1847.71 118.235  18
  -1   3  17 2066.39 117.510  15
  -1   3  17 1934.18 83.0178  27
  -1   3  16 1192.78 83.1970  15
  -1   3  16 1086.90 83.7231  18
  -1   3  16 1205.48 58.3205  38
  -1   3  16 1145.89 55.8657  24
  -1   3  16 1110.54 54.9017  32
  -1   3  16 1190.34 57.0745  27
  -1   3  15 250.434 39.9335  18
  -1   3  15 314.422 40.2345  15
  -1   3  15 294.636 26.4234  38
  -1   3  15 272.138 24.7357  24
  -1   3  15 290.246 24.5161  32
  -1   3  15 338.681 26.1149  27
  -1   3  14 4.51190 15.9480  18
  -1   3  14 15.4329 12.9875  38
  -1   3  14 17.8499 12.4026  24
  -1   3  14 15.0253 12.7413  32
  -1   3  14 1.30216 11.4103  27
  -1   3  13 9740.49 364.305  18
  -1   3  13 9708.40 327.343  38
  -1   3  13 9639.61 325.752  24
  -1   3  13 9666.64 325.209  32
  -1   3  13 9602.23 325.708  27
  -1   3  12 876.631 63.4129  18
  -1   3  12 846.063 42.6478  38
  -1   3  12 892.788 42.0312  24
  -1   3  12 905.510 42.1658  32
  -1   3  12 846.995 41.8349  27
  -1   3  11 4658.23 188.441  18
  -1   3  11 4734.68 180.738  14
  -1   3  11 4428.25 157.483  38
  -1   3  11 4455.33 156.336  32
  -1   3  11 4450.13 156.668  27
  -1   3  11 4377.95 156.332  24
  -1   3  10 428.894 38.6531  16
  -1   3  10 394.648 37.9481  18
  -1   3  10 405.750 35.8325  14
  -1   3   9 4973.69 189.415  14
  -1   3   9 5074.86 195.522  18
  -1   3   9 4749.03 190.906  16
  -1   3   8 1230.44 65.3714  16
  -1   3   8 1154.63 65.7680  18
  -1   3   8 1216.39 63.6086  14
  -1   3   7 23368.8 805.307  16
  -1   3   7 24676.4 804.716  14
  -1   3   7 24515.4 806.886  18
  -1   3   7 24413.4 799.813   7
  -1   3   6 1618.78 77.9337  16
  -1   3   6 1740.18 75.1005   7
  -1   3   5 19436.2 670.009  16
   1  -3  -5 20128.1 666.611   1
  -1   3   5 20848.0 667.621   7
  -1   3   4 8699.65 309.492  16
  -1   3   4 9281.74 308.797   7
   1  -3  -4 8899.21 308.325   1
  -1   3   3 1140.76 55.3140  16
   1  -3  -3 1132.23 55.5736   1
  -1   3   2 4861.85 169.173  16
   1  -3  -2 4424.72 169.095   1
  -1   3   1 13310.2 433.428  16
   1  -3  -1 12862.0 436.657   6
   1  -3  -1 12577.9 434.901   1
  -1   3   0 3845.01 141.402  16
   1  -3   0 3878.71 136.664  11
   1  -3   0 3798.47 145.943   6
   1  -3   1 16269.9 547.112  10
   1  -3   1 16572.8 550.769  11
  -1   3  -1 17313.6 553.490  16
   1  -3   1 16777.5 556.342   1
   1  -3   1 16982.4 560.044   6
  -1   3  -2 3315.15 121.839  16
   1  -3   2 3273.52 122.096  11
   1  -3   2 3255.74 118.801  10
   1  -3   2 3255.30 128.366   6
   1  -3   2 3130.26 124.253   1
   1  -3   3 2250.36 92.7117  11
   1  -3   3 2247.79 90.3317  10
   1  -3   3 2402.20 94.8367   1
   1  -3   3 2311.80 99.2166   6
   1  -3   4 237.925 24.2784  11
   1  -3   4 233.526 21.6240  10
   1  -3   4 264.583 23.8601   1
   1  -3   5 14.9977 13.2575  11
   1  -3   5 8.53085 11.1733  10
   1  -3   5 17.3137 11.7506   6
   1  -3   5 17.2574 11.2934   1
   1  -3   6 3407.36 135.073  11
   1  -3   6 3194.35 132.533  10
   1  -3   6 3588.56 139.510   6
   1  -3   6 3322.51 128.900   1
   1  -3   7 579.634 41.3245  11
   1  -3   7 570.718 40.5320  10
   1  -3   8 740.765 49.7158  10
   1  -3   8 792.427 51.1270  11
   1  -3   9 1671.20 85.7236   9
   1  -3   9 1628.56 83.7257  11
   1  -3   9 1528.45 82.4127  10
   1  -3  10 1971.09 100.258  11
   1  -3  10 2041.32 101.069  10
   1  -3  10 2020.85 100.961   9
   1  -3  11 303.775 34.1681  10
   1  -3  11 293.149 34.8487   9
   1  -3  11 337.022 36.6962  11
   1  -3  11 290.807 21.0392  43
   1  -3  11 265.589 21.0598  41
   1  -3  11 324.568 21.3981  22
   1  -3  11 297.786 20.6362  23
   1  -3  12 2885.07 107.951  41
   1  -3  12 2756.80 106.683  43
   1  -3  12 2871.33 105.326  23
   1  -3  12 2962.79 105.543  22
   1  -3  12 2895.98 136.729  10
   1  -3  12 2855.97 135.054  11
   1  -3  12 2652.34 131.732   9
   1  -3  12 2781.78 106.493  28
   1  -3  13 708.537 38.4045  41
   1  -3  13 679.225 37.6068  43
   1  -3  13 680.035 35.9600  23
   1  -3  13 710.526 36.5284  22
   1  -3  13 623.513 54.8053  11
   1  -3  13 749.893 59.9742  10
   1  -3  13 646.852 54.4312   9
   1  -3  13 674.751 36.6762  28
   1  -3  14 4073.72 151.083  43
   1  -3  14 4043.86 151.990  41
   1  -3  14 4243.49 149.975  23
   1  -3  14 4258.37 149.035  22
   1  -3  14 4305.54 185.422   9
   1  -3  14 4251.05 186.024  11
   1  -3  14 4388.48 189.716  10
   1  -3  14 3887.20 149.581  28
   1  -3  15 7477.61 256.572  43
   1  -3  15 7498.52 257.419  41
   1  -3  15 7319.53 254.115  23
   1  -3  15 7651.43 253.623  22
   1  -3  15 6957.78 290.150   9
   1  -3  15 7332.04 297.435  10
   1  -3  15 7724.03 297.041  11
   1  -3  15 6915.79 253.776  28
   1  -3  16 6.34386 12.8168  43
   1  -3  16 37.8227 14.6687  41
   1  -3  16 28.1749 13.8983  22
   1  -3  16 29.8348 14.1539  23
   1  -3  16 20.9254 20.3833  10
   1  -3  16 23.8595 19.1336   9
   1  -3  16 24.5532 21.7647  11
   1  -3  16 13.2632 11.8307  28
   1  -3  17 3968.01 192.047  10
   1  -3  17 4018.30 149.939  43
   1  -3  17 3874.11 149.574  41
   1  -3  17 4000.50 146.495  22
   1  -3  17 3929.63 147.437  23
   1  -3  18 6134.01 258.433  10
   1  -3  18 5774.97 207.689  41
   1  -3  18 5683.67 206.758  43
   1  -3  18 5520.64 202.569  22
   1  -3  18 5763.37 204.768  23
   1  -3  19 405.228 31.8570  43
   1  -3  19 390.642 29.6248  22
   1  -3  19 404.695 31.1947  23
   1  -3  20 3860.92 149.885  43
   1  -3  20 3996.13 148.651  23
   1  -3  21 1780.97 79.9466  43
   1  -3  21 1802.74 78.5107  23
   1  -3  22 1182.98 59.0408  43
   1  -3  22 1243.44 58.6042  23
   1  -3  23 3473.21 133.469  43
   1  -3  23 3605.40 133.005  23
  -1   2  21 1626.28 75.9868  38
  -1   2  21 1642.80 74.4932  27
  -1   2  20 298.285 28.5068  38
  -1   2  20 277.180 26.7082  27
  -1   2  19 8862.92 309.440  38
  -1   2  19 8986.00 304.421  40
  -1   2  19 8761.58 307.104  27
  -1   2  18 32.9339 16.2184  38
  -1   2  18 14.9803 12.6831  40
  -1   2  18 21.6861 14.7885  24
  -1   2  18 12.8367 14.8617  27
  -1   2  17 4282.58 161.728  38
  -1   2  17 4514.84 158.046  40
  -1   2  17 4297.75 159.962  24
  -1   2  17 4310.64 200.809  18
  -1   2  17 4402.98 197.138  15
  -1   2  17 4358.15 160.614  27
  -1   2  16 446.399 31.5418  38
  -1   2  16 460.491 30.4778  24
  -1   2  16 502.492 49.9918  15
  -1   2  16 381.669 47.9275  18
  -1   2  16 402.658 29.5674  27
  -1   2  15 6177.40 213.672  38
  -1   2  15 6028.76 211.268  24
  -1   2  15 6001.77 249.963  18
  -1   2  15 6059.89 244.757  15
  -1   2  15 5969.70 211.328  27
  -1   2  14 400.154 28.4698  38
  -1   2  14 442.478 27.9372  24
  -1   2  14 351.923 41.3451  18
  -1   2  14 404.141 27.2018  27
  -1   2  13 22442.2 728.628  38
  -1   2  13 22375.8 726.956  24
  -1   2  13 23269.4 766.009  18
  -1   2  13 22380.5 759.202  15
  -1   2  13 21703.5 726.965  27
  -1   2  12 540.979 30.0761  27
  -1   2  12 567.193 31.6632  38
  -1   2  11 6699.41 248.624  14
  -1   2  11 6754.03 255.816  18
  -1   2  10 860.706 53.8956  18
  -1   2  10 790.269 49.4673  14
  -1   2   9 818.932 51.9131  18
  -1   2   9 902.667 54.1087  13
  -1   2   9 944.280 51.6652  14
  -1   2   8 3961.27 151.198  16
  -1   2   8 3900.35 152.116  18
  -1   2   8 3887.69 148.342  14
  -1   2   8 3834.77 151.903  13
  -1   2   8 3819.61 144.139   7
  -1   2   7 6375.79 239.254  18
  -1   2   7 6619.37 237.801  16
  -1   2   7 6739.75 237.063  14
  -1   2   7 6562.59 239.278  13
  -1   2   7 7053.38 233.976   7
  -1   2   6 42.2479 13.4641  18
  -1   2   6 76.1707 14.2050  14
  -1   2   6 84.9680 13.5758   7
  -1   2   5 19516.9 634.773  14
  -1   2   5 19195.5 632.048   7
   1  -2  -5 19073.9 630.167   1
  -1   2   4 1453.04 62.9429  16
  -1   2   4 1512.91 62.2627   7
   1  -2  -4 1439.51 61.0044   1
  -1   2   3 11237.8 378.056  16
  -1   2   3 11544.5 378.194   7
   1  -2  -3 11260.7 377.804   1
   1  -2  -2 6402.26 210.600  11
  -1   2   2 6306.49 219.050  16
   1  -2  -2 6648.62 220.906   1
   1  -2  -1 1035.11 47.2845   6
   1  -2  -1 988.118 46.7435   1
   1  -2   0 133.582 12.1940  11
  -1   2   0 164.128 14.5267  16
   1  -2   0 134.770 11.1931  10
   1  -2   0 145.157 17.5018   6
  -1   2  -1 21600.7 705.038  16
   1  -2   1 21788.1 706.063  11
   1  -2   1 21943.5 704.154  10
   1  -2   1 21649.5 711.085   6
   1  -2   1 21410.2 708.904   1
   1  -2   2 3148.03 115.523  11
   1  -2   2 3179.50 114.241  10
   1  -2   2 3230.75 119.791   6
   1  -2   2 3114.56 116.268   1
   1  -2   3 7903.70 270.888  11
   1  -2   3 7913.18 262.968  13
   1  -2   3 7819.93 268.998  10
   1  -2   3 8102.75 269.861   1
   1  -2   4 947.941 47.7089  11
   1  -2   4 991.661 48.7719  10
   1  -2   4 989.024 45.8422   1
   1  -2   5 2440.32 97.6990  10
   1  -2   5 2418.52 92.7121   1
   1  -2   6 6716.17 238.663  10
   1  -2   7 1379.20 68.1316  11
   1  -2   7 1365.89 68.1649  10
   1  -2   7 1409.95 68.8350   9
   1  -2   8 3512.57 141.582  10
   1  -2   8 3590.77 141.627  11
   1  -2   8 3413.21 140.727   9
   1  -2   9 23824.2 807.694   9
   1  -2   9 24240.8 809.716  10
   1  -2   9 24529.5 808.848  11
   1  -2  10 2736.85 121.272  11
   1  -2  10 2798.24 122.612  10
   1  -2  10 2654.56 120.035   9
   1  -2  11 9522.51 346.873   9
   1  -2  11 9909.10 349.186  11
   1  -2  11 9374.09 349.509  10
   1  -2  12 5579.97 215.009  11
   1  -2  12 5280.75 215.251  10
   1  -2  12 5344.31 212.477   9
   1  -2  12 5343.55 186.203  41
   1  -2  12 5332.55 185.936  43
   1  -2  12 5287.57 184.323  23
   1  -2  13 536.458 32.0202  43
   1  -2  13 608.260 32.9253  41
   1  -2  13 548.686 31.4252  23
   1  -2  13 580.577 31.0736  22
   1  -2  13 530.613 46.6863   9
   1  -2  13 419.787 45.7364  10
   1  -2  13 529.011 47.2552  11
   1  -2  13 498.549 29.9459  28
   1  -2  14 6383.75 218.603  43
   1  -2  14 6252.68 218.843  41
   1  -2  14 6256.10 215.358  22
   1  -2  14 6261.66 216.788  23
   1  -2  14 6211.34 249.720  11
   1  -2  14 6220.72 248.694   9
   1  -2  14 6380.06 255.364  10
   1  -2  14 6170.29 216.557  28
   1  -2  15 3756.22 138.714  43
   1  -2  15 3716.48 138.445  41
   1  -2  15 3762.95 136.313  23
   1  -2  15 4081.36 178.612  10
   1  -2  15 3574.51 166.735   9
   1  -2  15 3577.39 135.554  28
   1  -2  16 39.5959 22.9055  10
   1  -2  16 7.48416 12.8880  43
   1  -2  16 7.63425 12.0742  41
   1  -2  16 24.1747 14.3585  23
   1  -2  17 13340.4 483.588  10
   1  -2  17 12555.1 433.514  41
   1  -2  17 12953.5 433.700  43
   1  -2  17 12896.8 431.393  23
   1  -2  18 2796.89 113.437  43
   1  -2  18 2918.30 112.222  23
   1  -2  19 4013.49 152.096  43
   1  -2  19 4033.93 150.339  23
   1  -2  20 1760.75 78.7533  43
  -1   1  18-2.99191 13.7713  27
  -1   1  18-3.89002 11.5539  40
  -1   1  17 2661.65 101.551  40
  -1   1  17 2678.87 104.223  27
  -1   1  17 2547.61 133.024  15
  -1   1  16 499.820 32.9603  38
  -1   1  16 539.863 30.8914  40
  -1   1  16 567.288 33.2941  27
  -1   1  16 528.771 50.4016  15
  -1   1  15 1395.94 62.8560  38
  -1   1  15 1499.58 60.8750  40
  -1   1  15 1440.05 62.1924  27
  -1   1  15 1508.81 89.3755  18
  -1   1  15 1539.29 88.1472  15
  -1   1  14 11.4841 10.6319  38
  -1   1  14 7.37161 13.9280  18
  -1   1  14 6.79378 13.9880  15
  -1   1  14 11.8156 9.84100  27
  -1   1  13 8255.61 312.151  18
  -1   1  13 8720.64 309.497  15
  -1   1  13 8242.29 280.299  27
  -1   1  12 56.7829 18.0142  18
  -1   1  12 99.1030 20.1161  15
  -1   1  11 3840.54 155.663  18
  -1   1  11 3699.12 152.146  15
  -1   1  10 291.081 27.9483  15
  -1   1  10 299.832 29.8674  18
  -1   1   9 3893.81 146.796  19
   1  -1  -9 3815.99 145.537  17
  -1   1   9 3818.60 151.302  18
  -1   1   8 697.264 37.1012   7
  -1   1   8 681.354 41.8479  18
  -1   1   8 687.224 39.6229  14
  -1   1   8 639.518 37.9373  19
  -1   1   8 607.544 39.4694  13
  -1   1   7 3359.61 123.434   7
  -1   1   7 3375.72 124.827  19
  -1   1   7 3309.40 126.319  14
  -1   1   6 766.491 37.9238   7
  -1   1   6 784.817 38.2418  19
  -1   1   6 768.144 39.7116  14
  -1   1   5 1380.71 55.7207   7
  -1   1   5 1305.48 56.6825  14
  -1   1   4 706.927 26.9859   7
  -1   1   4 742.206 28.5585  14
  -1   1   4 695.068 29.3249  18
  -1   1   3 14030.0 447.205   7
  -1   1   3 13713.0 447.934  18
  -1   1   3 13210.0 447.170  16
  -1   1   2 174.640 13.7292   7
  -1   1   2 156.318 12.3301  18
  -1   1   2 181.572 13.0730  16
   1  -1  -1 7588.09 245.991   6
  -1   1   1 7316.73 244.846  18
  -1   1   1 7493.31 245.397  16
   1  -1   0 900.803 35.0567   6
  -1   1   0 779.520 29.8348  18
  -1   1   0 785.689 31.1701  16
   1  -1   0 863.455 33.1763  11
   1  -1   1 28786.0 873.701   6
   1  -1   1 27079.3 869.573  17
  -1   1  -1 25428.0 867.822  16
   1  -1   1 27456.7 872.651  11
   1  -1   1 28020.0 872.141  10
   1  -1   2 927.147 39.8359   6
   1  -1   2 946.332 39.2766  10
   1  -1   2 918.123 39.4598  11
   1  -1   2 928.208 33.3593  17
   1  -1   3 21223.6 138.553  10
   1  -1   3 23740.9 119.466  13
   1  -1   4 1676.24 69.3140  11
   1  -1   4 1696.09 61.0447  18
   1  -1   4 1750.65 64.8705  13
   1  -1   5 17065.9 569.869  11
   1  -1   5 17139.2 562.949  13
   1  -1   5 17869.9 569.968   9
   1  -1   5 17102.7 560.334  18
   1  -1   6 3626.92 132.002  13
   1  -1   6 3766.73 138.843   9
   1  -1   6 3808.59 139.652  11
   1  -1   6 3716.27 139.401  19
   1  -1   7 429.346 27.3494  13
   1  -1   7 490.929 32.9415   9
   1  -1   7 467.582 33.3883  11
   1  -1   7 530.172 34.7742  10
   1  -1   7 496.062 33.4656  19
   1  -1   8 4296.13 159.919  11
   1  -1   8 4058.14 158.820   9
   1  -1   8 4349.29 162.123  10
   1  -1   8 4091.88 159.718  19
   1  -1   9 22028.2 731.285   9
   1  -1   9 22336.1 731.951  11
   1  -1   9 21975.0 734.230  10
   1  -1   9 21433.7 732.527  19
   1  -1  10 4.66222 10.7867   9
   1  -1  10-22.9758 14.6666  10
   1  -1  10 9.34361 12.4807  11
   1  -1  11 24424.8 830.634  10
   1  -1  11 25062.6 827.274  11
   1  -1  11 24609.6 826.513   9
   1  -1  12 3909.72 158.061  11
   1  -1  12 3561.84 155.379   9
   1  -1  12 3828.09 160.754  10
   1  -1  13 7679.69 259.441  41
   1  -1  13 7689.56 259.616  43
   1  -1  13 7481.39 257.865  28
   1  -1  13 7514.58 286.022   9
   1  -1  13 7952.78 292.808  10
   1  -1  14 591.924 51.9434  10
   1  -1  14 511.881 45.4921   9
   1  -1  14 562.625 32.3376  41
   1  -1  14 560.547 32.6188  43
   1  -1  15 85.2856 25.3036  10
   1  -1  15 79.7614 23.4124   9
   1  -1  15 91.4404 17.1672  43
   1  -1  15 86.4661 15.5539  41
   1  -1  16 9.26896 18.0495  10
  -1   0  17 4414.07 195.983  15
  -1   0  17 4530.04 160.585  40
  -1   0  16 102.312 23.4251  15
  -1   0  16 98.1216 14.1730  40
  -1   0  15 1918.47 100.528  15
  -1   0  15 1881.88 73.8492  40
  -1   0  14 441.135 25.6705  40
  -1   0  14 507.089 43.3177  15
  -1   0  14 464.669 27.6459  27
  -1   0  14 458.268 41.8746  19
  -1   0  14 469.550 26.5346  21
  -1   0  13 81.5357 20.4932  19
  -1   0  13 49.8407 16.5019  15
  -1   0  12 573.512 44.1793  15
  -1   0  12 634.452 45.3875  19
  -1   0  11 10198.8 354.912  10
  -1   0  11 10076.4 357.255  18
  -1   0  11 9896.39 354.451  15
  -1   0  11 10150.7 354.921  19
  -1   0  10 60.8847 15.4273  10
  -1   0  10 56.2531 14.5586  15
  -1   0  10 58.9204 15.5630  19
  -1   0  10 37.8920 14.3778  18
  -1   0   9 3866.22 147.773  18
  -1   0   9 3655.90 144.945  15
  -1   0   9 3792.78 145.526  19
   1   0  -8 252.640 20.5485  17
  -1   0   8 244.940 23.2094  19
  -1   0   8 260.910 24.8835  18
  -1   0   8 295.288 22.5890  11
  -1   0   8 269.287 23.9232  15
  -1   0   7 439.421 30.9253  18
  -1   0   7 366.260 26.7610  19
  -1   0   7 365.877 27.2078  15
   1   0  -7 366.515 24.5137  17
  -1   0   7 430.458 22.8943   9
  -1   0   6 695.536 36.4017  19
  -1   0   6 688.026 30.5703   9
  -1   0   6 704.331 39.3289  18
  -1   0   6 734.589 37.5692  15
   1   0  -6 661.919 34.2943  17
  -1   0   5 4385.64 156.449  18
  -1   0   5 4289.15 146.952   9
  -1   0   5 4533.43 152.074  12
  -1   0   5 4451.65 154.299  19
   1   0  -5 4263.73 152.590  17
  -1   0   5 4442.56 146.297   1
  -1   0   4 21.7709 4.24853   9
   1   0  -4 18.5161 7.77166  17
  -1   0   4 26.2593 8.08524  12
  -1   0   4 18.5010 7.05288   7
   1   0  -4 19.2381 5.12377   2
  -1   0   4 16.5228 5.11128   1
   1   0  -3 31383.5 142.167  17
  -1   0   3 32254.1 141.163  15
  -1   0   3 32854.5 114.268   1
  -1   0   3 31303.9 135.482   7
   1   0  -3 30477.2 106.634   2
  -1   0   2 81.1175 7.61712  14
  -1   0   2 71.5073 7.90673  15
   1   0  -2 68.9935 6.73062   2
  -1   0   2 70.5192 6.91195   1
  -1   0   1 6984.62 227.769  15
   1   0  -1 6896.31 230.310  17
  -1   0   1 6963.63 227.600  14
  -1   0   1 7079.36 229.204   1
  -1   0   1 7127.92 227.323   5
  -1   0   1 6726.04 228.557   7
   1   0   0 262.799 14.3555  17
   1   0   0 269.028 12.4076   9
   1   0   0 266.972 13.8310   2
  -1   0   0 276.642 12.8027   7
   1   0   1 20060.3 661.593   9
   1   0   1 20565.8 664.136  13
   1   0   1 20585.0 661.658  17
  -1   0  -1 20131.9 658.955   7
   1   0   1 20396.3 661.444   2
  -1   0  -1 21743.0 662.183   1
   1   0   2 183.039 13.4790  13
   1   0   2 188.984 12.4613   9
  -1   0  -2 194.975 11.6056   1
   1   0   2 178.501 11.0111   2
   1   0   3 19590.0 649.156  13
   1   0   3 19958.3 649.538  11
  -1   0  -3 20863.3 645.053   1
   1   0   3 19410.9 644.307   2
   1   0   4 170.704 15.3266  13
   1   0   4 159.170 15.0583  11
   1   0   4 160.949 15.8152  10
   1   0   4 164.011 13.9676   9
  -1   0  -4 172.912 10.9515   1
   1   0   5 41435.2 1324.98  10
   1   0   5 40779.0 1322.31  13
   1   0   5 42165.5 1323.24  11
   1   0   5 40273.0 1317.27  15
   1   0   5 40355.5 1323.23   9
   1   0   6 1475.71 63.2831  13
   1   0   6 1473.97 63.5002  11
   1   0   6 1478.10 61.1385  18
   1   0   6 1577.32 66.5794  10
   1   0   6 1513.40 59.8668  15
   1   0   6 1450.90 63.9021   9
   1   0   7 6796.38 230.431  11
   1   0   7 6332.52 226.664  18
   1   0   7 6651.22 232.512  10
   1   0   7 6687.78 229.428  13
   1   0   7 6459.89 224.774  15
   1   0   7 6557.50 230.999   9
   1   0   8 461.846 31.0433  13
   1   0   8 436.670 31.4246  11
   1   0   8 457.951 30.4899  18
   1   0   8 423.359 32.0573  10
   1   0   8 471.938 32.5371   9
   1   0   9 2217.82 96.9095  13
   1   0   9 2324.96 101.113  10
   1   0   9 2416.21 100.043   9
   1   0   9 2376.51 98.2715  11
   1   0  10 1257.25 64.6119  13
   1   0  10 1225.59 65.3154   9
   1   0  10 1376.43 69.4161  10
   1   0  11 594.056 42.2260  13
   1   0  11 624.508 44.2969   9
   1   0  11 713.783 47.9523  10
   1   0  12 18.9166 11.9856   9
   1   0  12 17.5244 15.3699  10
   1   0  13 963.564 62.1044   9
   1   0  13 1022.79 65.1054  10
   1   0  14 119.363 23.9478   9
  -1  -1  19 113.392 17.3151  22
  -1  -1  18 260.293 23.3013  22
  -1  -1  17 4245.88 191.987  19
  -1  -1  17 4297.20 154.610  22
  -1  -1  16 66.1624 13.0121  40
  -1  -1  16 36.5828 13.1242  23
  -1  -1  16 43.5628 13.4406  22
  -1  -1  16 50.5313 21.4745  19
  -1  -1  15 2076.32 80.8893  40
  -1  -1  15 2180.55 111.566  19
  -1  -1  15 2041.27 82.4961  23
  -1  -1  15 2189.76 82.6553  22
  -1  -1  14 1040.48 44.4936  40
  -1  -1  14 973.225 44.7419  22
  -1  -1  14 987.425 45.6802  23
  -1  -1  14 1008.10 66.6853  19
  -1  -1  14 994.387 66.9444  10
  -1  -1  13 349.343 36.6892  10
  -1  -1  13 286.709 32.4893  15
  -1  -1  13 334.878 36.2497  19
  -1  -1  12 313.395 32.9987  19
  -1  -1  12 337.505 34.8968  10
  -1  -1  12 325.131 32.2344  15
  -1  -1  11 5525.30 211.956  19
  -1  -1  11 5647.74 211.590  15
  -1  -1  10 111.695 19.4579  11
  -1  -1  10 137.742 21.1357  19
  -1  -1  10 128.940 19.7719  15
  -1  -1   9 4137.29 158.013  19
  -1  -1   9 4118.48 157.316  11
  -1  -1   9 4094.21 157.655  15
  -1  -1   8 1183.18 59.1853  19
  -1  -1   8 1249.31 60.2804  15
  -1  -1   8 1205.24 54.6631   9
   1   1  -7 1905.21 76.1760  17
  -1  -1   7 1999.66 78.6949   9
  -1  -1   7 2158.02 85.0783  15
  -1  -1   6 22.5883 7.45193   1
   1   1  -6 29.6472 10.9480  17
  -1  -1   6 48.0379 14.4854  15
  -1  -1   6 34.9333 14.2040  12
  -1  -1   6 1.26479 4.48901  19
  -1  -1   5 5265.86 184.069   6
  -1  -1   5 5523.37 181.156   1
   1   1  -5 5199.67 183.550  17
  -1  -1   5 5640.24 189.342  12
  -1  -1   4 39.7186 9.62165   6
  -1  -1   4 45.5689 7.31045   1
   1   1  -4 32.2343 8.97195  17
  -1  -1   4 30.2805 10.4278  12
  -1  -1   3 41429.1 1285.47   8
  -1  -1   3 37680.7 1284.51   6
  -1  -1   3 40636.1 1283.24   1
   1   1  -3 39681.9 1284.71  17
  -1  -1   3 40043.8 1287.06  12
  -1  -1   2 6.29143 5.74423   1
   1   1  -2 3.34591 6.66043  17
   1   1  -2 4.41245 5.67313  13
  -1  -1   1 21620.6 687.025   5
  -1  -1   1 20928.1 686.203   1
   1   1  -1 21142.6 685.243  13
  -1  -1   0 159.998 12.1910   5
   1   1   0 151.216 11.6632  13
  -1  -1  -1 1190.17 44.8599   1
   1   1   1 1135.09 44.0940  16
   1   1   1 1091.09 45.3247  13
  -1  -1  -2 30.3363 7.59653   5
  -1  -1  -2 32.4619 7.52026   1
   1   1   2 28.2493 6.96303  16
  -1  -1  -3 2926.99 101.624   1
  -1  -1  -3 2896.16 104.413   5
   1   1   3 2881.54 97.3508  14
   1   1   3 2938.68 101.903  16
  -1  -1  -4 466.219 22.7470   1
  -1  -1  -4 473.004 26.2651   5
   1   1   4 445.603 26.8860  13
   1   1   4 454.030 23.8603  16
   1   1   4 470.383 20.9423  14
  -1  -1  -5 338.593 22.7144   5
   1   1   5 344.174 25.0310  13
   1   1   5 347.445 23.8596   9
   1   1   5 340.924 21.5387  16
  -1  -1  -6 54.8461 11.5713   5
   1   1   6 62.5200 11.1590  16
   1   1   6 62.3670 12.7705   9
   1   1   6 52.8762 12.3629  13
  -1  -1  -7 2833.44 104.112   5
   1   1   7 2735.56 108.102  13
   1   1   7 2622.66 102.403  16
   1   1   7 2599.07 106.126   9
  -1  -1  -8 8.49974 9.37020   5
   1   1   8 18.5893 11.1078  13
   1   1   8 1.69128 10.5996   9
   1   1   9 6793.40 247.638   9
   1   1   9 6855.53 248.214  18
   1   1   9 7135.88 251.054  13
   1   1  10 953.090 56.1717  13
   1   1  10 1015.19 55.6594  18
   1   1  10 881.596 52.9621   9
   1   1  11 8365.24 305.627  18
   1   1  11 8650.81 308.929  13
   1   1  12 382.081 36.5857  13
   1   1  13 7555.23 280.572  13
   1   1  13 7449.08 250.665  31
   1   1  13 7440.18 249.859  29
   1   1  13 7205.96 249.702  24
   1   1  14 25.7975 11.6196  31
   1   1  14 12.7346 10.5287  29
   1   1  15 178.676 18.4040  31
  -1  -2  23 1825.31 78.1773  22
  -1  -2  22 13.0310 14.5189  23
  -1  -2  22 12.5636 13.7609  22
  -1  -2  21 327.303 27.7273  22
  -1  -2  21 309.017 26.2100  20
  -1  -2  21 312.962 27.2546  23
  -1  -2  20 4154.92 152.966  22
  -1  -2  20 4065.90 153.572  23
  -1  -2  19 620.182 38.3497  23
  -1  -2  19 602.949 37.1592  22
  -1  -2  19 569.086 61.9086  19
  -1  -2  18 221.051 24.1015  43
  -1  -2  18 224.729 21.9943  22
  -1  -2  18 277.211 24.3803  23
  -1  -2  18 306.777 42.6834  19
  -1  -2  17 3009.32 122.013  43
  -1  -2  17 3232.89 121.260  23
  -1  -2  17 3263.21 120.150  22
  -1  -2  17 3425.03 161.066  19
  -1  -2  17 3000.87 156.422  10
  -1  -2  16 26.1801 14.0199  43
  -1  -2  16 12.0359 11.4378  22
  -1  -2  16 7.68282 12.5804  23
  -1  -2  16 22.2108 19.2340  19
  -1  -2  16 46.7670 24.5988  10
  -1  -2  15 3222.44 125.794  43
  -1  -2  15 3392.35 122.634  40
  -1  -2  15 3435.83 125.034  23
  -1  -2  15 3327.24 123.587  22
  -1  -2  15 3686.53 161.037  19
  -1  -2  15 3442.91 160.279  10
  -1  -2  14 1347.76 60.8982  43
  -1  -2  14 1455.42 58.3774  40
  -1  -2  14 1363.21 59.2411  23
  -1  -2  14 1421.61 58.9091  22
  -1  -2  14 1456.55 85.1697  19
  -1  -2  14 1448.15 87.7870  10
  -1  -2  13 1166.34 49.2381  40
  -1  -2  13 1130.61 51.9931  43
  -1  -2  13 1194.56 71.6673  11
  -1  -2  13 1119.00 72.4200  10
  -1  -2  13 1142.78 50.0439  23
  -1  -2  13 1169.51 49.4761  22
  -1  -2  13 1227.28 72.5609  19
  -1  -2  12 1898.23 97.3269  10
  -1  -2  12 1907.19 95.6074  11
  -1  -2  12 1863.56 94.5947  19
  -1  -2  11 2662.18 118.552  11
  -1  -2  11 2608.76 117.027  19
  -1  -2  10 17.3589 14.0742  11
  -1  -2  10 30.8533 13.4716  19
  -1  -2   9 9752.62 341.460  19
  -1  -2   8 338.982 28.0001  19
  -1  -2   8 351.838 28.3258   6
  -1  -2   7 4781.28 169.522  19
  -1  -2   7 4364.46 166.964   6
  -1  -2   6 2376.14 94.9829  19
  -1  -2   6 2366.34 88.9043   1
  -1  -2   6 2255.44 95.6866   6
  -1  -2   6 2428.75 97.6282  12
  -1  -2   5 3429.69 131.357   6
  -1  -2   5 3484.52 124.461   1
  -1  -2   5 3381.33 128.098  19
  -1  -2   5 3626.33 132.104  12
  -1  -2   4 156.060 19.1452   6
  -1  -2   4 143.624 14.6297   1
  -1  -2   4 180.926 19.3986   8
  -1  -2   4 171.805 16.9526  19
  -1  -2   3 33785.7 1062.52   1
  -1  -2   3 31217.8 1066.64   6
  -1  -2   3 33548.6 1066.98   8
   1   2  -3 32738.5 1053.70  13
  -1  -2   3 32709.6 1061.16  19
  -1  -2   2 1204.37 50.0274   1
  -1  -2   2 1286.79 53.7881   8
  -1  -2   2 1155.51 46.9164  19
   1   2  -2 1126.71 43.3332  13
  -1  -2   2 1160.00 51.4157  12
  -1  -2   1 27663.4 912.396   1
   1   2  -1 28748.3 907.449  13
  -1  -2   1 27833.2 907.320  19
   1   2   0 124.159 11.6079  13
  -1  -2  -1 4842.28 165.725   1
  -1  -2  -1 4974.06 167.234   5
   1   2   1 4590.92 167.118  16
   1   2   1 4676.50 163.780  13
  -1  -2  -2 228.856 18.6856   5
  -1  -2  -2 248.492 18.6530   1
   1   2   2 209.987 17.7707  13
   1   2   2 216.004 18.5205  16
  -1  -2  -3 1603.31 65.1956   1
  -1  -2  -3 1688.17 66.9824   5
   1   2   3 1543.14 66.3180  16
   1   2   3 1686.51 67.5700  13
  -1  -2  -4 1100.61 50.2668   5
  -1  -2  -4 1139.29 48.7596   1
   1   2   4 1098.58 50.6306  16
   1   2   4 1140.25 52.4506  13
  -1  -2  -5 7671.13 256.909   5
  -1  -2  -5 7535.22 253.423   1
   1   2   5 7223.87 256.820  16
  -1  -2  -6 1441.07 61.8071   5
   1   2   6 1336.65 62.0583  16
  -1  -2  -7 4785.92 175.999   5
   1   2   7 4991.53 182.931  13
   1   2   7 4924.05 178.177  16
   1   2   8 75.3007 15.2768  16
   1   2   8 82.9631 16.5590  13
   1   2   9 139.741 21.9619  13
   1   2   9 115.065 17.9233  16
   1   2  10-5.48950 12.7015  13
   1   2  10 21.2308 13.7301  18
   1   2  11 15197.3 521.314  13
   1   2  11 14722.3 518.129  18
   1   2  12 611.778 48.7537  13
   1   2  12 594.620 47.9058  18
   1   2  12 590.965 32.0206  38
   1   2  12 579.984 31.1817  24
   1   2  12 618.213 32.1108  31
   1   2  12 573.229 30.6981  29
   1   2  13 19278.6 663.969  18
   1   2  13 19256.1 666.940  13
   1   2  13 18653.1 630.156  38
   1   2  13 19240.8 629.483  24
   1   2  13 19768.4 630.330  31
   1   2  13 19087.8 628.680  29
   1   2  14 6.46951 11.9752  38
   1   2  14 4.83693 11.3653  24
   1   2  14 20.6103 16.9709  13
   1   2  14 3.43661 10.7668  29
   1   2  15 5128.62 185.014  38
   1   2  15 5120.79 184.043  24
   1   2  15 5242.83 222.308  13
   1   2  15 5265.55 183.438  29
   1   2  16 46.9991 16.0252  38
   1   2  16 61.5262 14.5801  24
   1   2  16 72.8753 26.8032  13
   1   2  16 37.8338 13.0503  29
   1   2  17 1453.54 66.9689  38
   1   2  17 1429.70 65.9829  24
   1   2  18 428.700 31.7470  24
   1   2  19 1496.74 69.0988  24
  -1  -3  25 691.773 37.2889  22
  -1  -3  25 686.100 37.5367  23
  -1  -3  24 21.5351 13.4573  23
  -1  -3  24 39.0697 13.8549  22
  -1  -3  23 3916.07 147.039  22
  -1  -3  23 4006.64 148.212  23
  -1  -3  22 478.898 34.8028  43
  -1  -3  22 520.190 34.8491  22
  -1  -3  22 518.188 34.7663  23
  -1  -3  22 501.557 33.7138  20
  -1  -3  21 2361.75 103.837  43
  -1  -3  21 2604.27 102.478  22
  -1  -3  21 2463.85 101.161  20
  -1  -3  21 2667.14 104.091  23
  -1  -3  20 2286.95 99.5145  43
  -1  -3  20 2392.37 96.5467  20
  -1  -3  20 2339.58 97.7515  23
  -1  -3  20 2438.94 97.3766  22
  -1  -3  19 107.324 30.6243  10
  -1  -3  19 131.130 33.0304  19
  -1  -3  19 148.478 21.4440  43
  -1  -3  19 144.002 19.7364  23
  -1  -3  19 126.360 18.6725  22
  -1  -3  19 130.965 18.7550  20
  -1  -3  18 142.704 37.3259  10
  -1  -3  18 156.771 35.0190  19
  -1  -3  18 195.680 23.2775  43
  -1  -3  18 148.579 19.3474  20
  -1  -3  18 158.880 21.3032  23
  -1  -3  18 167.314 20.2382  22
  -1  -3  17 3080.00 158.563  10
  -1  -3  17 2955.40 120.422  43
  -1  -3  17 3115.26 117.476  20
  -1  -3  17 3172.04 119.150  23
  -1  -3  17 3018.03 117.146  22
  -1  -3  17 3169.37 157.718  19
  -1  -3  16 56.1468 25.0336  19
  -1  -3  16 25.1037 21.2486  10
  -1  -3  16 42.0355 14.6915  43
  -1  -3  16 37.7117 14.0565  23
  -1  -3  16 48.6535 13.6932  22
  -1  -3  15 8255.57 324.989  10
  -1  -3  15 8248.85 321.525  11
  -1  -3  15 8603.32 286.098  43
  -1  -3  15 8156.63 280.578  40
  -1  -3  15 8035.51 284.617  41
  -1  -3  15 8206.57 282.331  23
  -1  -3  15 8490.25 282.029  22
  -1  -3  15 8132.30 319.407  19
  -1  -3  14 790.340 63.0195  11
  -1  -3  14 818.134 66.1109  10
  -1  -3  14 927.932 42.3480  40
  -1  -3  14 844.646 43.9219  41
  -1  -3  14 841.069 44.0900  43
  -1  -3  14 846.212 42.0268  23
  -1  -3  14 979.128 67.7495  19
  -1  -3  14 850.570 41.5854  22
  -1  -3  13 7714.36 290.934  10
  -1  -3  13 7208.50 286.615  11
  -1  -3  13 7565.93 252.053  40
  -1  -3  13 7212.36 255.284  41
  -1  -3  13 7654.25 256.218  43
  -1  -3  13 7627.74 286.803  19
  -1  -3  13 7360.35 252.207  22
  -1  -3  13 7366.71 252.562  23
  -1  -3  12 1983.92 102.454  11
  -1  -3  12 1912.63 102.138  10
  -1  -3  12 1949.41 78.0084  43
  -1  -3  12 1951.12 75.3766  22
  -1  -3  12 1927.43 75.6112  23
  -1  -3  12 2120.65 102.254  19
  -1  -3  11 266.481 29.5223  19
  -1  -3  11 146.156 26.7627  11
  -1  -3  10 761.359 51.4240  19
  -1  -3  10 792.312 54.1184  11
  -1  -3   9 9660.84 345.931   6
  -1  -3   9 9915.78 345.662  19
  -1  -3   8 114.510 20.3113   6
  -1  -3   8 126.451 19.5666  19
  -1  -3   7 25451.8 845.351   6
  -1  -3   7 25460.9 840.412  19
  -1  -3   6 760.428 40.5173   1
  -1  -3   6 680.373 45.9969   6
  -1  -3   6 757.748 42.5164  19
  -1  -3   5 318.638 25.1188  19
  -1  -3   5 349.950 25.6910   1
  -1  -3   5 314.803 30.3065   6
  -1  -3   5 327.524 27.4852  12
  -1  -3   4 780.463 40.2151  19
  -1  -3   4 873.911 49.9904   6
  -1  -3   4 788.648 42.1651   1
  -1  -3   4 783.845 45.0298  12
  -1  -3   3 24217.4 797.884  19
  -1  -3   3 25183.4 808.934   8
  -1  -3   3 25154.4 803.393   1
  -1  -3   3 23337.9 809.438   6
  -1  -3   3 24581.1 805.266  12
  -1  -3   2 436.000 24.3996  19
  -1  -3   2 359.272 27.2491  12
  -1  -3   2 425.473 28.6180   1
  -1  -3   1 48642.6 1572.84  12
   1   3   0 295.663 18.2186  13
   1   3   0 340.262 26.4436  16
  -1  -3   0 329.397 25.6172   8
   1   3   1 1911.18 76.3360  13
   1   3   1 2061.19 84.7803  16
  -1  -3  -1 1961.67 81.4095   1
   1   3   2 2955.31 118.865  16
   1   3   2 3044.77 114.166  13
  -1  -3  -2 3154.66 117.645   1
   1   3   3 6607.48 237.025  16
   1   3   3 6741.68 233.715  13
  -1  -3  -3 6761.43 234.362   1
  -1  -3  -3 6631.99 234.930   5
   1   3   4 373.573 29.4065  16
   1   3   4 433.622 30.0121  13
  -1  -3  -4 365.488 27.4325   1
  -1  -3  -4 391.700 28.5581   5
   1   3   5 44504.5 1435.17  16
   1   3   5 43411.4 1434.88  13
  -1  -3  -5 43258.4 1431.86   5
  -1  -3  -5 45092.8 1431.01   1
   1   3   6 946.441 52.9873  13
   1   3   6 999.647 53.0492  16
  -1  -3  -6 910.506 49.2105   5
   1   3   7 43518.7 1402.44  13
   1   3   7 42207.4 1399.02  16
   1   3   8 200.903 24.1527  16
   1   3   8 207.208 25.0238  13
   1   3   9 895.319 57.7678  13
   1   3   9 912.116 54.9829  16
   1   3  10 561.613 30.3845  38
   1   3  10 603.759 29.6170  24
   1   3  10 514.192 44.6097  13
   1   3  10 506.140 28.2875  29
   1   3  11 4811.78 169.244  38
   1   3  11 4693.58 167.470  24
   1   3  11 5174.28 201.643  18
   1   3  11 4857.39 198.848  13
   1   3  11 4699.92 167.417  27
   1   3  11 4857.56 167.323  29
   1   3  12 264.444 22.3770  38
   1   3  12 288.251 21.4837  24
   1   3  12 249.281 35.0353  18
   1   3  12 232.667 33.4542  13
   1   3  12 294.866 21.3010  29
   1   3  12 242.407 20.5082  27
   1   3  13 13872.8 465.122  38
   1   3  13 14179.7 464.057  24
   1   3  13 14316.8 503.837  18
   1   3  13 14622.1 505.982  13
   1   3  13 13591.9 462.249  29
   1   3  13 13898.1 463.008  27
   1   3  14 1284.62 59.2911  38
   1   3  14 1220.10 57.6077  24
   1   3  14 1310.80 86.8729  13
   1   3  14 1275.92 84.8331  18
   1   3  14 1239.14 57.0600  27
   1   3  14 1295.28 57.3603  29
   1   3  15 2690.20 109.281  38
   1   3  15 2847.82 109.154  24
   1   3  15 2819.85 146.159  13
   1   3  15 2881.15 144.956  18
   1   3  15 2752.07 107.278  29
   1   3  15 2728.41 107.152  27
   1   3  16 87.8517 17.7041  38
   1   3  16 103.589 17.5772  24
   1   3  16 107.990 28.5324  13
   1   3  16 67.4604 16.7432  29
   1   3  17 238.619 26.4971  38
   1   3  17 249.624 24.9721  24
   1   3  17 235.410 24.0960  29
   1   3  18 411.946 32.7780  32
   1   3  18 398.475 32.4198  38
   1   3  18 405.270 31.7457  24
   1   3  19 2833.72 112.713  32
   1   3  19 2708.13 112.566  38
   1   3  19 2742.37 111.604  24
   1   3  20 80.4520 18.2791  32
   1   3  20 79.4274 18.5492  38
   1   3  20 75.5387 16.3634  24
   1   3  21 2828.72 112.919  32
   1   3  21 2772.54 112.283  24
   1   3  22 191.155 22.2691  24
  -1  -4  26 420.740 25.8233  23
  -1  -4  25 12.1855 11.4010  43
  -1  -4  25 1.19233 11.4919  23
  -1  -4  25 28.0085 11.9297  22
  -1  -4  24 1346.17 61.3062  43
  -1  -4  24 1381.76 61.1735  23
  -1  -4  24 1246.06 58.3035  20
  -1  -4  24 1414.36 60.6616  22
  -1  -4  23 1900.34 81.5612  43
  -1  -4  23 1901.88 79.1519  22
  -1  -4  23 1865.49 78.3318  20
  -1  -4  23 1841.64 79.3333  23
  -1  -4  22 139.866 20.3778  43
  -1  -4  22 116.439 18.6202  22
  -1  -4  22 155.209 20.9247  23
  -1  -4  22 150.932 19.0402  20
  -1  -4  21 2342.59 97.2952  43
  -1  -4  21 2223.81 93.1693  20
  -1  -4  21 2268.61 94.0440  22
  -1  -4  21 2280.53 94.6447  23
  -1  -4  20 33.6082 16.1975  43
  -1  -4  20 26.6039 13.9108  23
  -1  -4  20 41.0501 14.5735  20
  -1  -4  20 33.8064 14.4638  22
  -1  -4  19 3118.09 124.285  41
  -1  -4  19 3104.91 124.523  43
  -1  -4  19 3123.52 121.823  23
  -1  -4  19 3077.46 120.830  22
  -1  -4  19 3165.69 121.115  20
  -1  -4  19 3178.02 168.771  10
  -1  -4  18 1792.21 80.6423  43
  -1  -4  18 1819.47 80.5019  41
  -1  -4  18 1790.73 77.8477  23
  -1  -4  18 1710.26 76.7044  22
  -1  -4  18 1847.19 77.6849  20
  -1  -4  18 1715.29 114.698  10
  -1  -4  17 29.5522 15.8674  43
  -1  -4  17 24.7233 14.8610  41
  -1  -4  17 30.7897 14.1602  20
  -1  -4  17 30.0147 14.9022  23
  -1  -4  17 39.3344 14.6634  22
  -1  -4  17 36.8132 24.8565  19
  -1  -4  17 62.1993 30.2279  10
  -1  -4  16 2602.18 102.903  43
  -1  -4  16 2449.54 102.210  41
  -1  -4  16 2426.06 98.3285  22
  -1  -4  16 2595.38 135.899  19
  -1  -4  16 2469.14 98.9187  20
  -1  -4  16 2552.77 99.3724  23
  -1  -4  16 2480.82 136.103  11
  -1  -4  16 2543.53 138.306  10
  -1  -4  15 2552.74 101.477  43
  -1  -4  15 2524.89 102.268  41
  -1  -4  15 2577.67 98.9846  23
  -1  -4  15 2440.56 97.4820  22
  -1  -4  15 2469.09 98.5369  20
  -1  -4  15 2464.02 131.146  19
  -1  -4  15 2647.50 136.523  11
  -1  -4  15 2639.00 136.870  10
  -1  -4  14 90.5108 16.4257  43
  -1  -4  14 95.9456 17.4944  41
  -1  -4  14 88.1640 15.5498  23
  -1  -4  14 110.886 16.3959  20
  -1  -4  14 113.930 16.0920  22
  -1  -4  14 104.785 26.4520  19
  -1  -4  14 91.8346 27.2703  10
  -1  -4  14 105.294 28.2024  11
  -1  -4  13 4369.63 159.904  43
  -1  -4  13 4322.80 156.514  22
  -1  -4  13 4549.13 157.936  20
  -1  -4  13 4371.33 156.390  23
  -1  -4  13 4573.91 190.720  19
  -1  -4  13 4422.46 193.970  11
  -1  -4  13 4378.87 193.410  10
  -1  -4  12 555.654 32.7474  43
  -1  -4  12 568.197 30.9634  23
  -1  -4  12 533.139 30.5745  22
  -1  -4  12 594.262 50.1720  19
  -1  -4  12 570.816 31.6458  20
  -1  -4  12 581.314 51.1832  10
  -1  -4  12 489.542 48.1399  11
  -1  -4  11 72.1920 13.1270  43
  -1  -4  11 73.7003 13.6567  34
  -1  -4  11 79.0464 13.3673  22
  -1  -4  11 48.3266 12.4636  20
  -1  -4  11 63.6164 12.9369  23
  -1  -4  11 40.0861 17.6730  11
  -1  -4  11 79.3753 20.4444  19
  -1  -4  10 2335.82 110.390  19
  -1  -4  10 2488.46 115.307   6
  -1  -4  10 2298.94 113.696  11
  -1  -4   9 6678.57 255.902   6
  -1  -4   9 6722.76 249.071  19
  -1  -4   8 23.8759 16.6886   6
  -1  -4   8 18.6542 12.2791  19
  -1  -4   7 2216.47 96.3025   1
  -1  -4   7 2162.98 105.765   6
  -1  -4   7 2317.38 98.4946  19
  -1  -4   6 529.844 36.5126   1
  -1  -4   6 494.710 42.4725   6
  -1  -4   6 474.122 33.7866  19
  -1  -4   5 141.579 17.2130  19
  -1  -4   5 132.511 18.9845   1
  -1  -4   5 120.051 24.0014   6
  -1  -4   4 1481.47 71.9527  12
  -1  -4   4 1445.23 69.9600   1
  -1  -4   4 1540.31 79.6866   6
  -1  -4   3 85.1682 16.6380  12
  -1  -4   3 77.3343 16.4867   1
  -1  -4   3 69.1274 19.7773   6
  -1  -4   3 54.3757 16.4156   8
  -1  -4   2 537.965 36.4390  12
  -1  -4   2 489.181 35.4190   1
  -1  -4   2 582.556 40.8391   8
  -1  -4   1 17471.7 581.442  12
   1   4  -1 17963.0 590.473  16
  -1  -4   1 17400.2 585.268   1
  -1  -4   1 17027.9 589.534   8
   1   4   0 134.031 20.8207  16
  -1  -4   0 118.478 16.4492  12
  -1  -4   0 119.529 17.9114   1
  -1  -4   0 130.211 19.8437   8
   1   4   1 6154.60 226.738  16
  -1  -4  -1 6325.68 224.009   1
  -1  -4  -1 5973.14 224.553   8
   1   4   2 270.585 23.0714  13
   1   4   2 300.619 28.8216  16
  -1  -4  -2 274.237 27.4519   1
  -1  -4  -2 271.632 26.7850   8
   1   4   3 23.9038 12.0212  13
   1   4   3 45.5078 15.0924  16
  -1  -4  -3 41.5663 13.2749   1
  -1  -4  -3 50.3682 15.9037   8
   1   4   4 2688.53 116.662  16
   1   4   4 2744.61 111.765  13
  -1  -4  -4 2748.04 112.851   1
  -1  -4  -4 2641.34 113.410   8
   1   4   5 6044.42 220.635  13
   1   4   5 5841.52 223.500  16
  -1  -4  -5 6023.81 219.157   1
   1   4   6 1165.54 65.3105  13
   1   4   6 1256.53 67.7164  16
   1   4   7 2310.91 105.762  13
   1   4   7 2195.11 104.054  16
   1   4   8 2.98594 15.1872  13
   1   4   8 5.79089 12.5323  16
   1   4   9 2010.91 77.5545  38
   1   4   9 1844.72 74.9251  24
   1   4   9 2094.10 100.291  16
   1   4   9 1933.97 76.0539  29
   1   4  10 28.0994 11.5283  38
   1   4  10 32.0995 11.5665  24
   1   4  10 29.1615 18.5623  13
   1   4  10 16.5492 15.3418  16
   1   4  10 32.4679 11.0975  29
   1   4  11 55.1018 13.7411  38
   1   4  11 58.1508 12.1555  24
   1   4  11 40.1013 19.3843  13
   1   4  11 48.8429 12.6221  29
   1   4  12 19.5734 13.0750  38
   1   4  12-5.00598 12.0575  24
   1   4  12 36.2448 20.0722  18
   1   4  12 13.1687 17.5914  13
   1   4  12 20.7415 12.7271  27
   1   4  12 2.46049 11.2090  29
   1   4  13 1724.00 74.9936  38
   1   4  13 1713.58 73.1215  24
   1   4  13 1860.38 108.242  13
   1   4  13 1673.55 104.200  18
   1   4  13 1717.27 72.8579  29
   1   4  13 1706.75 73.3795  27
   1   4  14 24.5293 16.9935  38
   1   4  14 29.6051 16.3084  24
   1   4  14 5.17374 21.8560  13
   1   4  14 15.5790 23.5246  18
   1   4  14-4.45087 13.2988  27
   1   4  14 11.4069 14.0004  29
   1   4  15 6461.81 271.822  18
   1   4  15 6316.93 271.644  13
   1   4  15 6296.06 226.755  38
   1   4  15 6367.53 224.692  24
   1   4  15 6419.85 225.332  32
   1   4  15 6269.57 224.099  27
   1   4  15 6257.11 223.337  29
   1   4  16 646.211 65.5096  13
   1   4  16 547.329 60.7922  18
   1   4  16 567.118 38.9219  38
   1   4  16 567.132 37.7263  24
   1   4  16 522.074 37.2500  32
   1   4  16 534.920 36.4087  27
   1   4  16 591.969 37.1606  29
   1   4  17 1034.66 54.7682  38
   1   4  17 979.194 52.8067  24
   1   4  17 967.407 52.6206  32
   1   4  17 984.631 51.5661  29
   1   4  17 956.075 51.5286  27
   1   4  18 25.3379 15.8372  38
   1   4  18 19.8727 14.0725  24
   1   4  18-11.0503 15.7531  32
   1   4  18-1.71099 15.0747  27
   1   4  18 16.8076 15.2279  29
   1   4  19 516.389 37.8309  38
   1   4  19 532.328 37.2627  24
   1   4  19 501.869 36.8998  32
   1   4  19 512.270 35.6694  29
   1   4  20 185.341 23.7137  32
   1   4  20 156.701 22.7519  38
   1   4  20 157.292 21.8307  24
   1   4  21 5923.83 215.329  32
   1   4  21 6010.07 216.666  38
   1   4  21 6063.65 215.308  24
   1   4  22 239.778 23.7967  32
   1   4  22 214.566 23.7144  38
   1   4  22 220.428 23.3429  24
   1   4  23 5281.66 188.255  32
   1   4  23 5117.21 188.144  38
   1   4  23 5487.07 188.689  24
   1   4  24 90.3153 14.7246  24
  -1  -5  26 895.740 40.9637  43
  -1  -5  26 1008.97 42.1041  23
  -1  -5  25 187.122 17.9480  43
  -1  -5  25 192.722 18.1563  23
  -1  -5  24 1796.03 73.3857  43
  -1  -5  24 1692.05 71.7751  23
  -1  -5  23 24.0500 13.6594  43
  -1  -5  23 57.7843 14.5678  23
  -1  -5  23 23.0796 13.3072  22
  -1  -5  22 2445.58 99.3890  43
  -1  -5  22 2373.37 96.2614  22
  -1  -5  22 2400.55 95.9460  20
  -1  -5  22 2429.51 96.9288  23
  -1  -5  21 1695.08 75.1181  41
  -1  -5  21 1684.63 75.7388  43
  -1  -5  21 1625.05 72.7292  22
  -1  -5  21 1607.52 72.8593  23
  -1  -5  21 1657.21 72.5951  20
  -1  -5  20 1526.79 72.4360  41
  -1  -5  20 1664.64 74.4189  43
  -1  -5  20 1489.54 69.7307  20
  -1  -5  20 1566.60 70.7493  22
  -1  -5  20 1610.90 71.3464  23
  -1  -5  19 241.971 25.9980  43
  -1  -5  19 202.259 24.3688  41
  -1  -5  19 237.201 23.8713  20
  -1  -5  19 228.949 23.0653  23
  -1  -5  19 220.311 22.5603  22
  -1  -5  18 3683.08 141.336  41
  -1  -5  18 3600.24 140.469  43
  -1  -5  18 3563.79 136.737  22
  -1  -5  18 3613.08 137.483  20
  -1  -5  18 3611.87 137.057  23
  -1  -5  17 2421.69 101.772  43
  -1  -5  17 2365.13 102.690  41
  -1  -5  17 2463.30 98.7940  22
  -1  -5  17 2506.39 99.2535  23
  -1  -5  17 2428.22 99.1785  20
  -1  -5  17 2506.95 141.749  11
  -1  -5  17 2744.85 146.192  10
  -1  -5  16 1326.58 65.4414  41
  -1  -5  16 1337.28 64.6568  43
  -1  -5  16 1299.98 61.3972  22
  -1  -5  16 1281.35 61.0813  23
  -1  -5  16 1427.82 63.1003  20
  -1  -5  16 1270.58 94.3580  11
  -1  -5  16 1386.16 96.1431  10
  -1  -5  15 3359.39 134.880  41
  -1  -5  15 3559.45 134.531  43
  -1  -5  15 3620.69 131.609  22
  -1  -5  15 3500.08 167.709  19
  -1  -5  15 3469.80 130.626  23
  -1  -5  15 3411.63 131.463  20
  -1  -5  15 3461.87 172.264  11
  -1  -5  15 3834.36 176.821  10
  -1  -5  14 144.652 19.7817  41
  -1  -5  14 140.528 19.1811  43
  -1  -5  14 149.664 18.8704  20
  -1  -5  14 134.242 17.6623  23
  -1  -5  14 124.963 17.4065  22
  -1  -5  14 183.287 33.5495  19
  -1  -5  14 126.177 30.1081  11
  -1  -5  14 171.321 33.6407  10
  -1  -5  13 4420.41 160.822  43
  -1  -5  13 4336.09 190.844  19
  -1  -5  13 4460.60 158.064  22
  -1  -5  13 4288.06 159.306  20
  -1  -5  13 4371.26 157.521  23
  -1  -5  13 4510.26 199.547  11
  -1  -5  13 4624.14 199.140  10
  -1  -5  12 3317.81 125.859  43
  -1  -5  12 3366.97 152.849  19
  -1  -5  12 3385.85 125.096  20
  -1  -5  12 3379.18 125.000  25
  -1  -5  12 3327.74 123.427  22
  -1  -5  12 3306.19 122.525  23
  -1  -5  12 3516.53 161.871  11
  -1  -5  12 3549.75 159.744  10
  -1  -5  11 133.767 17.0022  43
  -1  -5  11 136.397 17.6090  25
  -1  -5  11 113.750 14.6544  23
  -1  -5  11 149.149 17.6826  20
  -1  -5  11 120.013 15.8472  22
  -1  -5  11 170.923 28.0768  19
  -1  -5  11 178.590 29.6342  10
  -1  -5  11 99.3279 26.8425  11
  -1  -5  10 5390.06 221.654   6
  -1  -5  10 5318.74 186.992  43
  -1  -5  10 5276.08 185.192  22
  -1  -5  10 5505.35 187.562  20
  -1  -5  10 5540.72 213.351  19
  -1  -5  10 5175.24 186.966  34
  -1  -5  10 5588.94 222.357  11
  -1  -5   9 11856.3 420.977   6
  -1  -5   9 11350.2 381.659  43
  -1  -5   9 11499.6 382.512  20
  -1  -5   9 11107.2 405.506  19
  -1  -5   9 11638.4 382.385  34
  -1  -5   9 11408.0 415.257  11
  -1  -5   8 899.853 42.4253  34
  -1  -5   8 901.503 43.0335  20
  -1  -5   8 1022.57 67.8961   6
  -1  -5   7 19577.0 687.802   1
  -1  -5   7 21664.2 705.422   6
  -1  -5   6 45.7999 20.0582   6
  -1  -5   6 71.7878 17.4009   1
  -1  -5   5 3429.52 150.590   6
  -1  -5   5 3310.52 139.650   1
  -1  -5   4 2510.06 112.863   1
  -1  -5   4 2671.17 124.385   6
  -1  -5   3 312.208 36.7775   6
  -1  -5   3 339.929 32.5994   1
  -1  -5   2 4974.82 187.109  12
   1   5  -2 5168.70 196.853  16
  -1  -5   2 4842.35 196.106   8
  -1  -5   2 4852.36 191.111   1
  -1  -5   2 4812.46 198.804   6
   1   5  -1 3412.54 141.469  16
  -1  -5   1 3208.89 136.085   1
  -1  -5   1 3090.61 138.755   8
   1   5   0 1217.57 69.3784  16
  -1  -5   0 1170.36 65.7096   1
  -1  -5   0 1230.31 69.9548   8
   1   5   1 18787.7 629.810  16
  -1  -5  -1 18469.3 623.978   1
  -1  -5  -1 17958.3 625.943   8
   1   5   2 861.019 56.6896  16
  -1  -5  -2 791.952 53.1716   8
  -1  -5  -2 840.254 53.2084   1
   1   5   3 5970.15 228.407  16
  -1  -5  -3 5763.39 223.541   8
  -1  -5  -3 5895.38 222.925   1
   1   5   4 2630.32 124.343  16
  -1  -5  -4 2753.20 121.190   8
  -1  -5  -4 2778.50 120.762   1
   1   5   5 33.2890 15.3089  13
   1   5   5 48.1920 18.4681  16
  -1  -5  -5 19.0795 14.3469   1
  -1  -5  -5-2.79544 13.9849   8
   1   5   6 1897.83 92.0735  13
   1   5   6 1906.10 97.6798  16
   1   5   6 1798.15 71.7902  35
   1   5   6 1815.73 71.7922  29
   1   5   7 12889.8 447.092  16
   1   5   7 12555.8 441.398  13
   1   5   7 12436.3 412.052  38
   1   5   7 12344.4 411.117  32
   1   5   7 12393.3 412.290  33
   1   5   7 12221.9 412.199  35
   1   5   7 12572.2 412.514  29
   1   5   8 907.744 62.6920  13
   1   5   8 998.362 66.5044  16
   1   5   8 904.492 44.1359  38
   1   5   8 950.865 42.7386  24
   1   5   8 957.591 44.2721  33
   1   5   8 922.983 43.5775  32
   1   5   8 956.331 44.4911  29
   1   5   9 13192.9 457.951  13
   1   5   9 12549.7 455.555  16
   1   5   9 12858.9 421.315  38
   1   5   9 12664.1 418.849  24
   1   5   9 12598.8 420.017  33
   1   5   9 12407.3 419.695  32
   1   5   9 12456.6 419.907  29
   1   5  10 62.1929 22.6013  13
   1   5  10 73.2398 21.5079  16
   1   5  10 60.0684 14.3751  38
   1   5  10 68.7539 13.4774  24
   1   5  10 64.6728 13.9218  32
   1   5  10 82.1612 14.9398  29
   1   5  11 1080.18 78.5889  13
   1   5  11 1115.54 55.4974  38
   1   5  11 1167.26 53.9572  24
   1   5  11 1195.45 54.9203  32
   1   5  11 1241.50 55.5955  29
   1   5  12 3015.20 153.808  18
   1   5  12 2842.57 149.224  13
   1   5  12 2994.52 116.186  38
   1   5  12 2967.86 113.779  24
   1   5  12 3054.17 115.067  32
   1   5  12 2941.88 114.178  29
   1   5  12 2900.53 114.727  27
   1   5  13 3469.67 175.944  18
   1   5  13 3456.83 172.561  13
   1   5  13 3501.21 135.605  38
   1   5  13 3598.11 133.337  24
   1   5  13 3518.63 133.963  32
   1   5  13 3439.39 133.718  27
   1   5  13 3539.15 133.346  29
   1   5  14 152.099 34.6335  13
   1   5  14 146.622 36.4353  18
   1   5  14 246.092 25.6929  38
   1   5  14 207.458 22.4124  24
   1   5  14 156.240 21.1071  32
   1   5  14 186.935 22.5510  27
   1   5  14 239.818 24.2929  29
   1   5  15 12761.1 492.463  18
   1   5  15 13015.7 439.362  38
   1   5  15 13235.9 437.309  24
   1   5  15 13128.3 437.840  32
   1   5  15 12652.7 436.742  27
   1   5  15 12594.5 435.723  29
   1   5  16 67.9305 17.9416  38
   1   5  16 94.8593 17.5908  24
   1   5  16 96.3559 19.5165  32
   1   5  16 124.373 20.5754  27
   1   5  16 103.987 18.6115  29
   1   5  17 3868.49 146.167  38
   1   5  17 3678.33 143.071  24
   1   5  17 3707.99 144.054  32
   1   5  17 3745.00 142.678  29
   1   5  17 3625.93 142.778  27
   1   5  18 791.776 48.0888  38
   1   5  18 800.882 46.4298  24
   1   5  18 823.063 47.6856  32
   1   5  18 749.341 45.0576  27
   1   5  18 743.331 44.7897  29
   1   5  19 17.2466 16.1881  38
   1   5  19-3.53103 13.7505  24
   1   5  19 7.26154 14.8487  32
   1   5  19-1.69797 14.6981  27
   1   5  19 1.65092 14.2907  29
   1   5  20 152.404 22.1297  38
   1   5  20 171.471 22.2883  24
   1   5  20 151.986 21.8597  32
   1   5  20 128.606 19.7897  27
   1   5  21 3412.99 132.761  32
   1   5  21 3416.16 133.830  38
   1   5  21 3623.92 133.507  24
   1   5  22 867.219 45.3892  32
   1   5  22 843.703 45.9912  38
   1   5  22 871.040 45.2330  24
   1   5  23 2256.43 88.1727  38
   1   5  23 2187.01 86.9336  24
  -1  -6  25 245.102 18.8083  43
  -1  -6  25 303.285 19.7701  23
  -1  -6  24 2538.43 97.5371  43
  -1  -6  24 2625.12 96.8837  23
  -1  -6  23 9.10540 12.2272  43
  -1  -6  23 9.45837 11.6081  23
  -1  -6  22 348.810 27.3601  41
  -1  -6  22 359.650 27.9037  43
  -1  -6  22 395.243 27.8343  23
  -1  -6  21 887.880 47.9130  41
  -1  -6  21 933.518 48.2796  43
  -1  -6  21 888.953 46.0994  22
  -1  -6  21 800.022 44.4152  23
  -1  -6  20 525.160 36.4505  41
  -1  -6  20 626.345 38.5488  43
  -1  -6  20 535.102 34.3862  22
  -1  -6  20 562.096 35.2442  23
  -1  -6  19 3203.87 128.268  41
  -1  -6  19 3212.49 127.170  43
  -1  -6  19 3324.45 125.153  22
  -1  -6  19 3340.30 125.049  23
  -1  -6  19 3140.50 124.631  20
  -1  -6  18 3031.93 120.521  41
  -1  -6  18 2944.69 118.355  43
  -1  -6  18 3015.86 115.535  23
  -1  -6  18 2931.82 116.153  20
  -1  -6  18 2900.70 115.241  22
  -1  -6  17 230.167 25.1567  43
  -1  -6  17 262.163 27.0733  41
  -1  -6  17 246.924 23.7952  20
  -1  -6  17 245.678 23.7629  23
  -1  -6  17 231.345 23.9143  22
  -1  -6  16 1303.76 63.4878  43
  -1  -6  16 1307.54 65.1574  41
  -1  -6  16 1325.74 62.2954  20
  -1  -6  16 1347.24 61.3568  22
  -1  -6  16 1273.82 60.1672  23
  -1  -6  16 1237.88 94.4081  11
  -1  -6  16 1247.87 93.8598  10
  -1  -6  15 1140.93 59.5035  41
  -1  -6  15 1224.74 58.7118  43
  -1  -6  15 1186.18 55.3861  23
  -1  -6  15 1139.77 56.4970  20
  -1  -6  15 1108.80 55.2052  22
  -1  -6  15 1190.10 89.3841  11
  -1  -6  15 1136.70 87.5363  10
  -1  -6  14 1240.83 59.5914  43
  -1  -6  14 1238.13 59.0124  20
  -1  -6  14 1271.05 58.2031  22
  -1  -6  14 1302.49 59.6381  25
  -1  -6  14 1162.34 56.0878  23
  -1  -6  14 1214.73 90.5245  11
  -1  -6  14 1140.30 85.3754  10
  -1  -6  13 3314.99 127.749  43
  -1  -6  13 3315.01 127.613  20
  -1  -6  13 3387.61 127.773  25
  -1  -6  13 3458.45 126.310  22
  -1  -6  13 3426.17 167.713  11
  -1  -6  13 3148.98 160.389  10
  -1  -6  12 28.1091 12.9005  43
  -1  -6  12 17.1495 13.7937  25
  -1  -6  12 26.6886 14.7277  22
  -1  -6  12 24.2572 13.5060  20
  -1  -6  12 40.5612 22.5408  10
  -1  -6  12 58.9380 23.2106  11
  -1  -6  11 3878.39 144.644  43
  -1  -6  11 4059.20 182.644  11
  -1  -6  11 3803.03 176.018  10
  -1  -6  11 4006.51 145.656  25
  -1  -6  11 4013.77 145.811  20
  -1  -6  10 1214.86 83.0113   6
  -1  -6  10 1063.41 51.5378  34
  -1  -6  10 1100.31 77.1052  11
  -1  -6  10 1043.85 71.8501  10
  -1  -6  10 1047.27 51.7256  25
  -1  -6  10 1195.42 53.3854  20
  -1  -6   9 2703.56 134.498   6
  -1  -6   9 2616.66 128.081  11
  -1  -6   9 2428.71 97.0083  34
  -1  -6   8 4728.30 197.215   6
  -1  -6   8 4451.77 186.805  11
  -1  -6   8 4200.36 154.501  34
  -1  -6   7 85.6621 21.3329   1
  -1  -6   7 82.8868 25.9180   6
  -1  -6   7 78.5301 21.2826  11
  -1  -6   7 117.283 15.2040  34
  -1  -6   6 532.608 52.9498   6
  -1  -6   6 542.600 29.8258   3
  -1  -6   6 567.293 31.2731  34
  -1  -6   5 6378.17 248.159   1
  -1  -6   5 6557.13 261.859   6
  -1  -6   5 6407.47 219.103   3
  -1  -6   5 6462.84 220.204  34
  -1  -6   4 673.216 33.3881   3
  -1  -6   4 660.416 50.5997   1
  -1  -6   4 729.092 59.2971   6
   1   6  -4 774.046 56.8494  16
  -1  -6   4 635.736 33.0536  34
  -1  -6   3 8426.41 320.999   6
  -1  -6   3 8177.77 309.387   1
   1   6  -3 8455.44 316.068  16
  -1  -6   2 4824.93 208.523   6
  -1  -6   2 4755.90 198.741   1
   1   6  -2 5298.74 207.338  16
   1   6  -1 338.105 22.1475  44
   1   6  -1 427.791 43.7107  16
  -1  -6   1 374.543 38.1894   1
  -1  -6   1 341.490 42.6188   6
   1   6   0 3114.97 135.667  16
  -1  -6   0 2865.23 127.550   1
   1   6   1 7791.04 262.767  35
   1   6   1 8305.09 301.102  16
  -1  -6  -1 7826.03 262.937   3
  -1  -6  -1 7543.75 295.236   8
  -1  -6  -1 7672.17 293.274   1
   1   6   2 600.537 31.7614  35
   1   6   2 715.405 55.0140  16
  -1  -6  -2 585.590 50.0284   8
  -1  -6  -2 549.237 47.0588   1
  -1  -6  -2 636.867 32.0352   3
   1   6   3 8653.44 292.970  35
   1   6   3 8817.75 330.445  16
  -1  -6  -3 8746.00 292.408   3
  -1  -6  -3 8313.53 323.742   8
  -1  -6  -3 9167.40 326.153   1
   1   6   4 4144.83 147.619  35
   1   6   4 4308.87 149.083  29
   1   6   4 4048.61 180.037  16
  -1  -6  -4 3868.31 173.528   8
  -1  -6  -4 4099.37 175.711   1
   1   6   5 109.536 26.2510  16
   1   6   5 140.103 16.5106  29
   1   6   5 98.9043 14.9733  35
   1   6   6 3136.37 148.705  16
   1   6   6 3133.31 116.259  29
   1   6   6 3126.13 115.959  33
   1   6   6 3026.68 115.301  35
   1   6   7 3124.38 153.505  16
   1   6   7 3200.28 121.555  33
   1   6   7 3357.78 122.281  29
   1   6   8 516.004 50.8194  16
   1   6   8 558.531 33.4428  33
   1   6   8 509.418 31.9195  32
   1   6   8 553.118 33.3579  29
   1   6   8 553.028 32.9347  38
   1   6   9 8950.20 339.233  16
   1   6   9 8478.39 332.267  13
   1   6   9 8849.62 296.781  38
   1   6   9 8560.98 295.529  32
   1   6   9 8384.87 296.017  33
   1   6   9 8846.34 297.231  29
   1   6  10 217.144 35.3019  13
   1   6  10 214.967 36.3894  16
   1   6  10 191.367 21.6054  38
   1   6  10 244.331 21.5101  24
   1   6  10 174.353 20.4820  32
   1   6  10 226.453 22.6465  33
   1   6  10 241.548 23.3181  29
   1   6  11 1218.66 85.6835  13
   1   6  11 1178.60 57.6267  38
   1   6  11 1189.26 55.5837  24
   1   6  11 1108.12 55.8785  33
   1   6  11 1246.35 57.8245  32
   1   6  11 1135.37 56.8430  29
   1   6  12 202.246 40.2514  18
   1   6  12 208.201 23.1926  38
   1   6  12 191.309 21.0306  24
   1   6  12 195.820 23.0058  32
   1   6  12 199.638 22.4611  29
   1   6  12 224.662 23.7990  27
   1   6  13 61.8855 29.9604  18
   1   6  13 73.2068 17.1407  38
   1   6  13 114.933 18.0447  24
   1   6  13 99.7108 19.4637  32
   1   6  13 90.3777 19.1500  29
   1   6  13 121.089 19.7110  27
   1   6  14 1506.15 71.3239  38
   1   6  14 1509.79 68.8934  24
   1   6  14 1547.05 70.9269  32
   1   6  14 1416.35 69.1359  29
   1   6  14 1466.81 69.9212  27
   1   6  15 3073.29 122.322  38
   1   6  15 3034.14 119.433  24
   1   6  15 2983.20 120.620  32
   1   6  15 2990.58 120.449  27
   1   6  15 2968.09 119.746  29
   1   6  16 207.255 25.6621  38
   1   6  16 251.697 25.4321  24
   1   6  16 231.167 24.9653  32
   1   6  16 240.207 25.6052  27
   1   6  16 208.689 24.0731  29
   1   6  17 3456.48 131.543  38
   1   6  17 3238.76 128.008  24
   1   6  17 3229.25 128.882  32
   1   6  17 3292.39 128.125  29
   1   6  17 3160.77 128.287  27
   1   6  18 132.302 22.0678  38
   1   6  18 114.648 20.6017  24
   1   6  18 156.020 22.2636  32
   1   6  18 117.327 19.7201  29
   1   6  18 116.806 19.5459  27
   1   6  19 370.156 32.1908  38
   1   6  19 443.962 31.9221  24
   1   6  19 440.392 32.8230  32
   1   6  19 436.882 31.6302  27
   1   6  20 196.156 22.5121  38
   1   6  20 155.496 20.3649  24
   1   6  20 187.441 21.5789  32
   1   6  20 186.872 20.6937  27
   1   6  21 689.417 39.1894  38
   1   6  21 656.774 37.2340  24
   1   6  21 621.722 35.8611  27
   1   6  22 29.6778 13.3212  38
   1   6  22 46.5927 12.9377  24
  -1  -7  24 1056.22 46.5412  43
  -1  -7  24 1177.29 46.5441  23
  -1  -7  23 83.5456 13.0960  43
  -1  -7  23 96.9734 13.4535  23
  -1  -7  22 1535.26 65.2178  43
  -1  -7  22 1504.20 65.4555  41
  -1  -7  22 1605.40 64.1344  23
  -1  -7  21 933.798 47.4886  43
  -1  -7  21 1009.26 49.7775  41
  -1  -7  21 977.599 46.2980  23
  -1  -7  20 1127.90 54.1488  43
  -1  -7  20 1148.95 55.8882  41
  -1  -7  20 1087.52 51.9410  23
  -1  -7  19 1859.26 80.4045  43
  -1  -7  19 1897.48 82.6267  41
  -1  -7  19 1901.40 78.1724  23
  -1  -7  18 141.315 20.6222  41
  -1  -7  18 127.170 18.6770  43
  -1  -7  18 134.465 18.0787  23
  -1  -7  17 2262.28 92.6072  43
  -1  -7  17 2190.25 94.7210  41
  -1  -7  17 2171.19 88.8075  23
  -1  -7  16 1815.91 79.2525  43
  -1  -7  16 1814.14 82.2768  41
  -1  -7  15 73.9593 18.4259  41
  -1  -7  15 59.8233 15.6123  43
  -1  -7  15 94.2383 18.0597  25
  -1  -7  15 80.5913 16.7353  22
  -1  -7  14 3105.73 162.148  11
  -1  -7  14 2925.31 121.936  41
  -1  -7  14 3031.88 118.380  43
  -1  -7  14 3062.51 117.366  22
  -1  -7  14 3136.33 120.015  25
  -1  -7  13 506.479 34.5120  25
  -1  -7  13 532.456 36.0650  28
  -1  -7  13 515.631 58.2052  11
  -1  -7  12 4196.11 156.084  25
  -1  -7  12 4183.56 196.492  11
  -1  -7  11 6934.51 241.555  25
  -1  -7  11 6670.78 281.682  11
  -1  -7  10 1016.14 50.4042  25
  -1  -7  10 980.687 78.5159   6
  -1  -7  10 886.560 71.8410  11
  -1  -7   9 951.366 47.9583  25
  -1  -7   9 895.977 74.5307   6
  -1  -7   9 899.278 69.9610  11
  -1  -7   8 5563.33 201.383  25
  -1  -7   8 5636.70 200.799  34
  -1  -7   8 5748.70 236.815  11
   1   7  -8 5862.41 241.029  16
  -1  -7   8 6184.10 251.358   6
  -1  -7   7 2439.59 94.4638  34
   1   7  -7 2473.18 127.696  16
  -1  -7   7 2136.92 118.814  11
  -1  -7   7 2487.45 134.220   6
  -1  -7   7 2433.09 122.932   1
  -1  -7   6 1796.05 75.9953  34
   1   7  -6 1810.67 106.285  16
  -1  -7   6 1911.04 75.9045   3
  -1  -7   6 1927.61 104.514   1
  -1  -7   6 1958.57 113.432   6
  -1  -7   5 8186.00 285.243  34
   1   7  -5 9021.87 331.524  16
  -1  -7   5 8358.78 285.201   3
  -1  -7   5 8793.53 336.933   6
  -1  -7   5 8659.23 323.631   1
   1   7  -4 2136.37 114.452  16
  -1  -7   4 1997.40 117.611   6
  -1  -7   4 1970.22 79.8602   3
  -1  -7   4 2141.21 110.708   1
   1   7  -3 4544.68 191.304  16
  -1  -7   3 4085.29 148.945   3
  -1  -7   3 4257.60 193.328   6
  -1  -7   3 4088.47 182.141   1
   1   7  -2 6328.79 253.442  16
  -1  -7   2 6031.00 210.346   3
  -1  -7   2 5853.26 244.127   1
  -1  -7   2 6261.89 256.912   6
   1   7  -1 57.8296 22.7152  16
  -1  -7   1 63.2370 16.1971  26
  -1  -7   1 96.5152 29.6065   6
  -1  -7   1 60.5633 23.2834   1
  -1  -7   1 58.9074 14.4171   3
   1   7   0 3000.52 144.414  16
  -1  -7   0 2859.17 137.729   1
  -1  -7   0 2766.74 105.138   3
  -1  -7   0 2657.40 142.008   6
   1   7   1 3941.25 172.699  16
  -1  -7  -1 3525.03 170.837   6
  -1  -7  -1 3694.90 165.769   1
  -1  -7  -1 3517.80 130.930   3
  -1  -7  -2 198.814 19.3765   3
  -1  -7  -2 166.133 30.5991   1
  -1  -7  -2 207.917 38.2358   6
   1   7   2 221.485 36.0184  16
   1   7   2 226.375 19.1734  35
  -1  -7  -3 8206.91 343.060   6
  -1  -7  -3 8783.85 300.249   3
  -1  -7  -3 8647.84 337.823   1
   1   7   3 9249.97 347.719  16
   1   7   3 9115.35 300.830  35
  -1  -7  -4 46.2802 13.2170   3
  -1  -7  -4 12.7553 17.0762   1
   1   7   4 28.4677 11.5122  35
   1   7   4 48.8030 13.6956  33
   1   7   4 43.5697 20.9845  16
   1   7   5 2569.71 100.220  33
   1   7   5 2449.25 134.236  16
   1   7   6 1351.36 62.1110  33
   1   7   6 1491.76 96.5502  16
   1   7   7 79.3396 16.0145  33
   1   7   7 83.5617 27.5830  16
   1   7   8 517.188 33.6889  33
   1   7   8 487.453 55.2763  16
   1   7   9 828.959 46.0088  33
   1   7   9 857.938 73.3533  16
   1   7  10 20.2292 14.3283  32
   1   7  10 13.1724 13.0150  33
   1   7  10 9.95927 14.4571  29
   1   7  10 1.57328 14.0218  38
   1   7  11 7821.39 320.584  18
   1   7  11 7530.69 263.617  38
   1   7  11 7722.42 265.216  27
   1   7  11 7362.98 263.851  29
   1   7  11 7448.56 263.382  33
   1   7  11 7431.92 262.994  32
   1   7  12 231.575 25.1073  38
   1   7  12 289.058 26.8925  32
   1   7  12 217.703 24.4766  33
   1   7  12 282.434 26.8492  27
   1   7  12 258.463 26.3959  29
   1   7  13 1418.92 67.4136  38
   1   7  13 1358.46 63.8233  24
   1   7  13 1352.68 65.6672  32
   1   7  13 1393.77 66.9720  27
   1   7  14 1200.62 59.8884  38
   1   7  14 1127.80 56.3765  24
   1   7  14 1125.40 57.8521  32
   1   7  14 1103.63 58.0187  27
   1   7  15 1310.83 63.7244  38
   1   7  15 1259.81 61.2758  24
   1   7  15 1238.52 62.5395  32
   1   7  15 1287.88 63.3316  27
   1   7  16 37.4574 17.5665  38
   1   7  16 45.8685 16.6301  24
   1   7  16 58.6940 17.6946  32
   1   7  16 40.2981 15.5902  27
   1   7  17 6518.53 225.828  38
   1   7  17 6313.60 222.562  24
   1   7  17 6093.53 223.673  32
   1   7  17 6229.72 224.017  27
   1   7  18 1077.98 55.8483  38
   1   7  18 1079.52 53.8940  24
   1   7  18 1209.41 56.3667  27
   1   7  19 4273.09 154.406  38
   1   7  19 4085.70 151.562  24
   1   7  19 4177.94 152.740  27
   1   7  20 1369.70 59.9724  38
   1   7  20 1322.32 57.9753  24
   1   7  20 1302.08 58.1039  27
   1   7  21 2.22438 11.5078  38
   1   7  21 6.92260 9.57208  27
  -1  -8  22 2688.13 98.0827  41
  -1  -8  22 2608.35 96.3797  43
  -1  -8  21 111.484 14.5390  43
  -1  -8  21 102.013 14.6017  41
  -1  -8  20 3820.45 140.685  41
  -1  -8  20 3834.02 138.274  43
  -1  -8  19 425.179 30.2376  41
  -1  -8  19 458.558 29.0572  43
  -1  -8  18 187.665 20.0257  43
  -1  -8  18 144.179 18.6489  41
  -1  -8  17 914.597 46.7086  43
  -1  -8  17 940.067 49.9007  41
  -1  -8  16 3249.72 127.436  41
  -1  -8  16 3248.52 124.731  25
  -1  -8  15 125.712 20.2795  41
  -1  -8  15 90.9382 17.3778  25
  -1  -8  14 4643.15 172.887  41
  -1  -8  14 4621.38 170.268  25
  -1  -8  14 4579.65 170.792  28
  -1  -8  13 85.2024 17.6249  41
  -1  -8  13 68.1984 17.1727  28
  -1  -8  13 72.9126 16.5894  25
  -1  -8  12 41.4344 14.8264  25
  -1  -8  11 1051.76 53.3777  25
   1   8 -11 958.404 77.1865  16
  -1  -8  11 953.242 78.2678  11
  -1  -8  10 5297.90 193.356  25
  -1  -8  10 5662.30 243.715   6
   1   8 -10 5268.67 233.582  16
  -1  -8   9 855.350 46.7566  25
  -1  -8   9 836.498 75.6246   6
   1   8  -9 855.672 71.8836  16
  -1  -8   8 13073.9 445.054  25
  -1  -8   8 14111.2 503.688   6
   1   8  -8 13080.6 491.571  16
  -1  -8   7 41.9739 14.8820  25
  -1  -8   7 62.7727 14.0260   3
  -1  -8   7 45.5047 25.2568   6
   1   8  -7 71.6755 27.4071  16
  -1  -8   6 2354.68 97.3241  25
  -1  -8   6 2556.01 97.0697   3
  -1  -8   6 2550.24 140.711   6
  -1  -8   6 2398.28 130.357   1
  -1  -8   6 2405.09 96.4577  34
   1   8  -6 2485.65 135.509  16
   1   8  -5 1857.93 112.146  16
  -1  -8   5 1889.45 77.6752  25
  -1  -8   5 1906.97 109.603   1
  -1  -8   5 1872.12 116.232   6
  -1  -8   5 1739.42 75.3442   3
   1   8  -4-5.13565 19.9987  16
  -1  -8   4 4.10696 12.1976  25
  -1  -8   4-4.78472 20.7084   1
  -1  -8   4-1.32807 12.0308   3
  -1  -8   4 11.1899 25.3420   6
   1   8  -3 2219.12 121.728  16
  -1  -8   3 1858.57 79.5973  25
  -1  -8   3 1955.27 113.622   1
  -1  -8   3 1917.45 118.911   6
  -1  -8   3 2013.82 80.9930   3
   1   8  -2 1599.91 100.592  16
  -1  -8   2 1424.48 99.6343   6
  -1  -8   2 1387.00 62.6035   3
  -1  -8   2 1378.61 92.0911   1
   1   8  -1 686.833 64.9358  16
  -1  -8   1 619.553 38.1982  26
  -1  -8   1 529.160 60.0153   6
  -1  -8   1 633.967 36.0607   3
  -1  -8   1 601.088 57.6711   1
   1   8   0 3819.45 177.296  16
   1   8   0 3449.49 128.868  33
  -1  -8   0 3335.57 131.616  26
  -1  -8   0 3516.91 175.723   6
  -1  -8   0 3522.40 130.080   3
  -1  -8   0 3478.55 168.152   1
   1   8   1 150.627 33.9233  16
   1   8   1 137.529 17.9749  33
  -1  -8  -1 98.4992 18.2574  26
  -1  -8  -1 93.4676 27.3664   1
  -1  -8  -1 117.357 17.2442   3
  -1  -8  -1 191.371 40.6695   6
   1   8   2 1305.99 95.0389  16
   1   8   2 1363.00 60.4314  33
  -1  -8  -2 1226.33 61.9139  26
  -1  -8  -2 1360.66 60.4116   3
  -1  -8  -2 1350.21 97.0155   6
  -1  -8  -2 1233.21 88.0690   1
   1   8   3 1032.98 80.1057  16
   1   8   3 1014.11 48.2410  33
  -1  -8  -3 843.755 48.6481  26
  -1  -8  -3 816.688 75.5538   6
  -1  -8  -3 912.029 46.4795   3
  -1  -8  -3 861.794 72.4035   1
   1   8   4 101.315 17.7016  33
  -1  -8  -4 104.267 19.2402  26
  -1  -8  -4 84.2824 17.2400   3
  -1  -8  -4 51.5355 29.2851   6
   1   8   5 4355.22 205.311  16
   1   8   5 4528.74 159.225  33
  -1  -8  -5 4147.33 159.780  26
   1   8   6 2514.49 137.840  16
   1   8   6 2337.63 93.8413  33
  -1  -8  -6 2150.77 94.6194  26
  -1  -8  -6 2028.92 129.212   6
   1   8   7 644.449 65.9154  16
  -1  -8  -7 521.067 38.2791  26
   1   8   7 639.942 38.2777  33
   1   8   8 1003.19 83.5715  16
  -1  -8  -8 905.203 51.4600  26
   1   8   8 925.819 50.5900  33
  -1  -8  -9 3201.90 132.872  26
   1   8   9 3653.63 134.023  33
  -1  -8 -10 437.044 35.0526  26
   1   8  10 558.104 36.4792  27
   1   8  10 509.677 35.1775  33
   1   8  11 8226.67 267.757  27
   1   8  11 7698.96 265.377  33
  -1  -8 -12 2428.72 104.602  26
   1   8  12 2643.52 106.249  27
   1   8  12 2658.52 105.315  33
   1   8  13 3400.94 130.025  27
   1   8  13 3219.03 127.340  33
   1   8  14 3502.47 133.243  38
   1   8  14 3444.47 133.864  27
   1   8  15 703.909 42.3004  38
   1   8  15 743.165 42.8383  27
   1   8  16 3010.52 115.838  38
   1   8  16 2973.16 116.429  27
   1   8  17 8637.62 294.859  38
   1   8  17 8597.77 295.189  27
   1   8  18 4.91456 11.8909  38
   1   8  18 1.23542 11.4920  27
   1   8  19 5584.18 189.344  38
   1   8  19 5309.58 188.548  27
  -1  -9  20 1527.93 61.8019  41
  -1  -9  19-1.11362 10.6223  41
  -1  -9  18 6.24546 11.6205  41
  -1  -9  17 136.740 17.2687  41
  -1  -9  17 106.037 15.7827  25
  -1  -9  16 2092.92 85.6956  41
  -1  -9  16 2056.72 84.1347  25
  -1  -9  15 508.481 33.3992  41
  -1  -9  15 475.535 31.8404  25
  -1  -9  14 4053.47 152.858  41
  -1  -9  14 4188.97 152.347  25
  -1  -9  14 4069.43 152.213  28
  -1  -9  13 3.28470 12.3178  41
  -1  -9  13 31.1985 13.8261  25
  -1  -9  13 6.50627 12.5805  28
  -1  -9  12 2464.73 103.471  41
  -1  -9  12 2655.41 103.659  25
  -1  -9  11 441.335 31.8930  25
  -1  -9  10 25.9159 13.7078  25
  -1  -9   9 745.221 42.7480  25
  -1  -9   8 418.241 30.8462  25
  -1  -9   7 804.338 44.4249  25
  -1  -9   7 780.078 42.3943   3
  -1  -9   6 2585.81 103.106  25
  -1  -9   6 2572.78 101.733   3
  -1  -9   5 222.934 23.0429  25
  -1  -9   5 258.178 44.5275   6
  -1  -9   5 206.580 38.1424   1
  -1  -9   5 229.383 21.7822   3
   1   9  -5 244.590 41.3175  16
  -1  -9   4 2032.63 86.7792  25
   1   9  -4 2189.02 128.247  16
  -1  -9   4 2167.10 87.7938   3
  -1  -9   4 2215.98 131.915   6
  -1  -9   4 2139.15 124.546   1
   1   9  -3 2429.79 134.149  16
  -1  -9   3 1951.50 122.549   1
  -1  -9   3 2210.42 132.876   6
  -1  -9   3 2163.58 89.0746   3
   1   9  -2 395.586 51.9110  16
  -1  -9   2 326.372 26.5903   3
  -1  -9   2 352.798 49.7966   1
  -1  -9   2 296.773 49.3746   6
   1   9  -1 3280.58 165.846  16
   1   9  -1 3306.13 120.684  37
  -1  -9   1 2983.96 120.298  26
  -1  -9   1 2968.72 117.902   3
  -1  -9   1 2860.42 156.067   1
  -1  -9   1 2848.14 161.588   6
   1   9   0 917.452 77.8694  16
   1   9   0 781.621 40.9943  33
  -1  -9   0 698.639 43.1078  26
  -1  -9   0 705.654 40.7912   3
  -1  -9   0 574.278 65.4957   6
  -1  -9   0 734.804 69.5179   1
   1   9   1 1065.30 84.4678  16
   1   9   1 912.031 46.3965  33
  -1  -9  -1 831.517 48.7574  26
  -1  -9  -1 698.636 73.2151   6
  -1  -9  -1 925.679 47.5442   3
  -1  -9  -1 780.961 72.7335   1
   1   9   2 1981.64 122.692  16
  -1  -9  -2 1839.54 78.2468   3
  -1  -9  -2 1844.87 119.487   6
  -1  -9  -2 1695.08 111.747   1
  -1  -9  -2 1751.58 80.6821  26
   1   9   2 1881.66 78.7877  33
  -1  -9  -3 1624.39 71.0831   3
  -1  -9  -3 1499.34 73.5473  26
   1   9   3 1701.00 72.5157  33
  -1  -9  -4 512.931 34.0500   3
  -1  -9  -4 451.085 35.6411  26
   1   9   4 566.311 35.9401  33
  -1  -9  -5 5810.73 218.682  26
   1   9   5 6332.83 217.837  33
  -1  -9  -6 4955.98 195.544  26
   1   9   6 5824.42 197.039  33
  -1  -9  -7 2771.48 118.328  26
   1   9   7 3160.59 119.042  33
   1   9   8 10367.3 331.993  27
   1   9   8 9908.91 331.584  33
   1   9   9 1363.77 62.3503  27
  -1  -9  -9 1189.59 62.4013  26
   1   9   9 1276.20 62.3721  33
   1   9  10 1863.76 77.8383  27
   1   9  10 1795.32 77.5984  33
   1   9  11 6425.94 214.452  27
   1   9  11 6178.62 213.960  33
  -1  -9 -12 32.0129 16.2848  26
   1   9  12 7.73689 12.7441  27
   1   9  12-1.53870 13.6360  33
   1   9  13 2202.78 87.3498  27
   1   9  13 1989.60 85.0132  33
   1   9  14 2597.96 101.925  27
   1   9  15 115.326 17.2546  27
   1   9  16 2334.35 90.2991  27
   1   9  17 1375.84 57.3021  27
  -1 -10  18 653.477 31.5135  41
  -1 -10  17 21.2266 9.47676  41
  -1 -10  17 2.66422 9.38428  25
  -1 -10  16 312.152 22.3668  41
  -1 -10  16 346.410 23.1156  25
  -1 -10  15 59.4947 12.6079  41
  -1 -10  15 58.8995 13.3240  25
  -1 -10  14 1846.08 77.3866  41
  -1 -10  14 1984.70 78.2669  25
  -1 -10  14 1918.48 77.6512  28
  -1 -10  13 549.968 33.3990  41
  -1 -10  13 598.816 34.3860  25
  -1 -10  13 564.897 33.9568  28
  -1 -10  12 2828.82 108.897  41
  -1 -10  12 2735.04 108.835  25
  -1 -10  12 2949.34 110.778  28
  -1 -10  11 321.428 25.3456  41
  -1 -10  11 268.484 24.1458  25
  -1 -10  10 1466.88 65.5998  25
  -1 -10   9 1106.54 53.8322  25
  -1 -10   8 79.1885 15.2004   3
  -1 -10   8 107.812 17.2197  25
  -1 -10   7 335.091 25.8442   3
  -1 -10   7 353.611 26.9958  25
  -1 -10   6 3373.93 130.151   3
  -1 -10   6 3611.52 132.195  25
  -1 -10   5 405.161 28.7373   3
   1  10  -4 1829.63 79.0116  37
  -1 -10   4 1816.77 77.4801   3
   1  10  -3 1344.51 61.4540  37
  -1 -10   3 1223.56 58.9732   3
  -1 -10   2 272.864 25.8504   3
   1  10  -2 355.870 27.5364  37
  -1 -10   1 2581.19 102.663   3
  -1 -10   0 8392.57 287.210  26
  -1 -10   0 8099.04 284.098   3
  -1 -10  -1 454.852 31.3281   3
  -1 -10  -1 401.367 32.6637  26
   1  10   1 410.565 29.1348  33
  -1 -10  -2 9093.64 310.468   3
  -1 -10  -2 8952.50 313.749  26
   1  10   2 9109.97 310.269  33
  -1 -10  -3 1143.30 55.4248   3
  -1 -10  -3 1088.75 58.2719  26
  -1 -10  -4 1090.30 53.5128   3
  -1 -10  -4 987.620 55.6781  26
  -1 -10  -5 2133.45 96.0278  26
   1  10   5 2523.07 96.1612  33
  -1 -10  -6 279.985 27.5051  26
   1  10   6 313.838 26.0302  33
  -1 -10  -7 429.730 32.7173  26
   1  10   7 457.697 31.7869  33
   1  10   8 4606.13 161.837  27
  -1 -10  -8 4161.65 163.724  26
   1  10   8 4571.48 163.309  33
  -1 -10  -9 147.488 20.5192  26
   1  10   9 164.307 18.9426  27
   1  10   9 123.930 18.3859  33
   1  10  10 1624.06 68.3318  27
  -1 -10 -10 1458.56 69.5622  26
   1  10  10 1698.45 70.0877  33
   1  10  11 546.209 31.8623  27
   1  10  11 518.541 31.4681  33
   1  10  12 418.943 26.6449  27
  -1 -10 -12 344.350 26.4619  26
   1  10  12 435.856 27.3838  33
   1  10  13 1102.45 49.0718  27
   1  10  13 1092.71 49.0506  33
   1  10  14 194.452 17.0978  27
  -1 -11  15 387.126 22.1140  25
   1  11 -15 395.457 21.5425  37
  -1 -11  14 213.790 17.2752  25
  -1 -11  14 214.501 16.2982  28
   1  11 -14 230.046 16.6070  37
  -1 -11  13 522.491 27.8240  25
  -1 -11  13 482.207 26.9702  28
   1  11 -13 477.440 26.6032  37
  -1 -11  12 2506.38 94.2896  25
  -1 -11  12 2502.47 94.5029  28
   1  11 -12 2530.80 94.3663  37
  -1 -11  11 72.0640 13.1669  25
  -1 -11  11 67.1729 12.6072  28
   1  11 -11 74.4917 13.2618  37
  -1 -11  10 1083.64 49.1958  25
  -1 -11  10 1083.80 50.1264  28
   1  11 -10 1074.67 49.0187  37
   1  11  -9 441.945 27.5497  37
  -1 -11   9 420.227 27.5542  25
   1  11  -8 1831.59 73.8419  37
  -1 -11   8 1748.86 72.5187  25
   1  11  -7 1421.61 59.4312  37
  -1 -11   7 1344.39 57.1785   3
  -1 -11   6 4065.93 149.401   3
   1  11  -6 4287.17 151.663  37
   1  11  -5 145.964 17.7402  37
  -1 -11   5 149.698 17.7661   3
  -1 -11   4 4186.97 155.249   3
   1  11  -4 4482.29 157.158  37
  -1 -11   3 98.3640 15.7430   3
   1  11  -3 134.497 17.1271  37
  -1 -11   2 343.354 25.8327   3
  -1 -11   1 930.520 46.1228   3
  -1 -11   0 1270.49 57.5302   3
  -1 -11  -1 94.9268 17.1434  26
  -1 -11  -1 94.8536 15.9113   3
  -1 -11  -2 3299.94 119.540   3
  -1 -11  -2 3012.68 120.944  26
   1  11   2 3248.30 118.870  33
  -1 -11  -3-4.76334 10.7289   3
   1  11   3 2.44698 10.3354  33
  -1 -11  -3-1.43546 13.6250  26
   1  11   4 2214.89 85.5651  33
  -1 -11  -4 2073.64 87.5090  26
   1  11   5 143.764 17.1984  33
  -1 -11  -5 122.818 18.3861  26
   1  11   6 236.694 20.4457  33
  -1 -11  -6 220.858 22.1593  26
   1  11   7 587.246 31.8094  33
  -1 -11  -7 470.325 31.7517  26
   1  11   8 628.770 32.6734  33
  -1 -11  -8 483.695 31.3806  26
   1  11   9 785.029 37.6936  33
  -1 -11  -9 695.804 37.7315  26
   1  11  10 458.315 26.1113  33
  -1 -11 -10 380.936 25.3002  26
   1  11  11 181.401 15.8146  33
  -1 -12  10 1256.82 51.6998  28
   1  12 -10 1360.23 51.9054  37
   1  12  -9 61.7151 10.0297  37
  -1 -12   9 54.3468 10.3122  28
  -1 -12   8 402.588 24.2600  28
   1  12  -8 461.888 24.2379  37
   1  12  -7 54.2882 10.0180  37
  -1 -12   7 50.6478 9.64490   3
  -1 -12   6 413.058 23.3486   3
   1  12  -6 400.165 23.5295  37
  -1 -12   5 32.7331 10.3789   3
   1  12  -5 14.1956 9.01372  37
  -1 -12   4 2473.37 91.4393   3
  -1 -12   3 12.8269 8.96026   3
  -1 -12   2 2754.39 100.868   3
  -1 -12   1 57.3522 11.3373   3
  -1 -12   0 695.455 33.9521   3
  -1 -12  -1 282.315 19.6291   3
  -1 -12  -2 98.8317 13.9252  26
  -1 -12  -2 108.488 12.9425   3
  -1 -12  -3 15.2156 10.5238  26
  -1 -12  -4 1234.71 52.2268  26
  -1 -12  -5 132.570 15.1987  26
   1  12   5 145.008 13.7753  33
  -1 -12  -6 272.545 19.2804  26
   2 -12  -6 40.9919 10.5845  26
   2 -12  -5 1438.06 57.7136  26
   2 -12  -4 186.126 16.5597  26
   2 -12  -3 572.118 30.7666  26
   2 -12  -3 626.823 29.5308   3
   2 -12  -2 317.064 21.8760  26
   2 -12  -2 338.502 20.6800   3
   2 -12  -1 358.531 23.2613  26
   2 -12  -1 396.462 22.6490   3
   2 -12   0 88.3165 12.6018  26
   2 -12   0 88.2679 11.9807   3
   2 -12   1 1819.55 69.9053   3
   2 -12   2 35.2125 9.63357   3
   2 -12   3 968.816 41.7982   3
   2 -12   4 494.581 25.7659   3
   2 -12   5 450.363 23.5914   3
  -2  12  -6 43.4254 9.47543  37
  -2  12  -7 2732.51 97.7120  37
  -2  12  -8 78.7379 9.98250  37
  -2  11  12 16.0442 9.10766  33
  -2  11  11 958.980 42.8730  33
   2 -11 -10 8.70843 10.3103  26
  -2  11  10 22.0122 10.2768  33
   2 -11  -9 51.4796 12.8893  26
  -2  11   9 91.4882 13.6222  33
   2 -11  -8 59.1616 13.7595  26
  -2  11   8 54.5191 12.4895  33
   2 -11  -7 867.747 44.4388  26
  -2  11   7 941.213 43.6172  33
   2 -11  -6 126.016 17.6433  26
   2 -11  -5 1615.72 69.6962  26
   2 -11  -4 24.7320 13.3216  26
   2 -11  -4 25.5111 10.9665   3
   2 -11  -3 362.057 28.3507  26
   2 -11  -3 412.580 26.6755   3
   2 -11  -2 4.16580 12.9846  26
   2 -11  -2 8.27986 10.8331   3
   2 -11  -1 2107.50 86.6406  26
   2 -11  -1 2148.80 84.3163   3
   2 -11   0-4.85397 11.5181   3
  -2  11   0 1.32829 11.7013  37
   2 -11   0 9.50432 13.2025  26
   2 -11   1 6337.83 216.892   3
   2 -11   1 6186.66 218.491  26
  -2  11  -1 6218.11 218.408  37
   2 -11   2 160.483 17.8376   3
  -2  11  -2 150.340 18.2937  37
   2 -11   2 160.300 18.7311  26
   2 -11   3 2642.53 100.868   3
  -2  11  -3 2660.25 102.250  37
  -2  11  -4 107.640 15.9565  37
   2 -11   4 104.579 14.6791   3
   2 -11   5 438.063 26.4735   3
   2 -11   5 366.501 26.0833  28
  -2  11  -5 400.346 26.8754  37
   2 -11   6 66.3414 12.6643   3
   2 -11   6 64.3622 12.7119  28
  -2  11  -6 38.4920 12.1995  37
  -2  11  -7 4364.12 155.629  37
   2 -11   7 4416.69 156.916  28
   2 -11   8 19.3927 10.7012  25
   2 -11   8 19.2868 9.88979  28
  -2  11  -8 5.22717 10.2716  37
  -2  11  -9 2325.55 89.4753  37
   2 -11   9 2359.63 91.2495  28
   2 -11   9 2483.86 90.4412  25
  -2  11 -10 107.884 13.0317  37
   2 -11  10 109.650 13.8075  28
   2 -11  10 123.674 14.1436  25
   2 -11  11 185.744 16.1958  28
   2 -11  12 40.0343 9.55499  28
   2 -11  13 25.6476 8.05281  28
  -2  10  15 13.3543 9.62838  33
  -2  10  14 556.544 31.3437  33
  -2  10  13 2317.79 90.2842  33
  -2  10  12-10.3132 12.1188  33
  -2  10  11 3542.78 131.887  33
   2 -10 -10 301.677 24.8250  26
  -2  10  10 265.930 23.9303  33
   2 -10  -9 213.182 23.2044  26
  -2  10   9 252.818 22.9065  33
   2 -10  -8 82.9020 18.7489  26
  -2  10   8 102.547 17.8069  33
   2 -10  -7 5753.78 210.653  26
  -2  10   7 6021.17 209.140  33
   2 -10  -6 423.781 32.9692  26
  -2  10   6 500.948 32.0112  33
   2 -10  -5 11818.4 392.769   3
   2 -10  -5 11477.5 397.379  26
  -2  10   5 11744.6 394.020  33
   2 -10  -4 592.674 34.8940   3
   2 -10  -4 555.127 37.8396  26
   2 -10  -3 1640.84 70.3126   3
   2 -10  -3 1566.63 72.9261  26
   2 -10  -2 249.237 22.3407   3
   2 -10  -2 233.132 25.3514  26
  -2  10   2 286.329 25.3495  37
   2 -10  -1 756.269 41.4839   3
   2 -10  -1 737.933 44.6455  26
  -2  10   1 795.952 43.4857  37
   2 -10   0 66.3770 14.6630   3
  -2  10   0 39.4572 14.7919  37
   2 -10   0 66.4823 17.3615  26
   2 -10   1 5668.72 201.631   3
   2 -10   1 5765.06 204.821  26
  -2  10  -1 5623.06 203.340  37
   2 -10   2 11.4071 12.6375   3
  -2  10  -2 6.18562 12.9856  37
   2 -10   2 14.3263 13.9459  26
   2 -10   3 5555.12 198.881   3
   2 -10   3 5588.50 200.908  26
  -2  10  -3 5705.59 201.420  37
   2 -10   4 5.49382 10.6238   3
  -2  10  -4 19.4558 12.7263  37
   2 -10   5 205.979 20.3872   3
  -2  10  -5 216.760 22.0340  37
   2 -10   6 113.228 16.6938   3
   2 -10   6 104.859 17.1953  28
  -2  10  -6 99.6554 15.5239  37
   2 -10   7 72.0317 15.1344  25
   2 -10   7 49.8394 13.4902  28
  -2  10  -7 100.578 17.4550  37
   2 -10   8 235.004 21.6058  25
  -2  10  -8 222.393 20.7079  37
   2 -10   8 231.152 22.0935  28
  -2  10  -9 1090.57 51.9650  37
   2 -10   9 1145.14 54.6004  28
   2 -10   9 1179.22 53.7733  25
   2 -10  10 72.3449 14.6104  25
   2 -10  10 58.1170 14.0405  28
  -2  10 -10 51.0842 12.0238  37
   2 -10  11 1032.76 48.5144  25
   2 -10  11 948.678 48.2550  28
   2 -10  12 48.5603 12.8209  25
   2 -10  12 54.2231 13.7842  28
   2 -10  13 76.3981 13.9524  25
   2 -10  13 42.2212 12.1404  28
   2 -10  14 229.417 19.4439  28
   2 -10  15 1762.24 69.8792  28
   2 -10  16 10.5009 8.01993  28
   2 -10  17 2484.47 89.6782  28
  -2   9  18 115.862 13.7736  40
  -2   9  17 1686.95 67.8670  33
  -2   9  16 997.851 47.2278  33
  -2   9  15 186.314 19.9506  33
  -2   9  14 957.693 48.7151  33
  -2   9  13 2867.21 112.613  33
  -2   9  12 59.6633 16.5131  33
  -2   9  11 4604.65 170.024  33
   2  -9 -10 1319.78 65.5338  26
  -2   9  10 1532.93 67.7709  33
   2  -9  -9 1172.92 59.7685  26
  -2   9   9 1205.70 58.8046  33
   2  -9  -8 710.922 43.5869  26
  -2   9   8 699.981 41.6812  33
   2  -9  -7 442.432 34.5539  26
  -2   9   7 508.179 34.1981  33
   2  -9  -6 30.9500 16.9138  26
  -2   9   6 61.9891 16.4444  33
   2  -9  -5 3295.52 126.222   3
   2  -9  -5 3250.66 130.724  26
  -2   9   5 3458.60 128.420  33
   2  -9  -4 59.6595 14.9600   3
  -2   9   4 28.0273 14.3697  37
  -2   9   4 61.2875 15.3631  33
   2  -9  -4 68.9261 17.8822  26
   2  -9  -3 1729.78 75.3013   3
   2  -9  -3 1652.09 78.1945  26
  -2   9   3 1890.48 78.7204  37
   2  -9  -2 16.3003 12.4405   3
  -2   9   2-3.27187 12.2647  37
   2  -9  -2 3.59480 14.4053  26
   2  -9  -1 1098.24 54.1304   3
   2  -9  -1 1126.69 57.7474  26
  -2   9   1 1144.61 56.0948  37
  -2   9   0 72.0552 26.8236   7
   2  -9   0 63.7447 14.8555   3
   2  -9   0 131.667 20.4789  26
  -2   9   0 79.1513 17.0578  37
   2  -9   1 79.7773 15.2521   3
  -2   9  -1 33.3887 23.0145   7
   2  -9   1 72.3909 18.6194  26
  -2   9  -1 72.0269 16.4296  37
  -2   9  -2 217.621 39.6695   7
   2  -9   2 210.067 21.4918   3
  -2   9  -2 209.274 22.1875  37
   2  -9   2 217.724 24.2505  26
   2  -9   3 722.696 41.5141   3
   2  -9   3 733.672 43.7849  26
  -2   9  -3 752.625 42.8856  37
  -2   9  -4 12.4223 12.6189  37
   2  -9   4 5.76350 12.0220   3
  -2   9  -5 1613.78 72.0907  37
   2  -9   5 1710.22 71.9701   3
   2  -9   5 1637.76 71.6678  25
  -2   9  -6 24.1708 13.6620  37
   2  -9   6 45.7040 13.5192   3
   2  -9   6 41.8176 14.7065  25
   2  -9   7 92.7304 17.5974  25
  -2   9  -7 91.9838 18.1853  37
   2  -9   8 52.3713 15.5731  25
   2  -9   8 23.6888 12.6330  28
   2  -9   9 2571.20 102.089  25
   2  -9   9 2495.72 103.329  28
   2  -9  10 205.351 22.0850  25
   2  -9  10 175.890 21.5048  28
   2  -9  11 4597.17 167.661  25
   2  -9  11 4567.18 169.361  28
   2  -9  12 861.963 45.4170  25
   2  -9  12 837.725 46.2470  28
   2  -9  13 1262.45 57.2812  25
   2  -9  13 1153.20 57.1637  28
   2  -9  14 188.964 19.8646  25
   2  -9  14 182.282 20.4081  28
   2  -9  15 774.348 40.8480  28
   2  -9  15 733.462 39.4810  25
   2  -9  16 17.3701 10.5609  28
   2  -9  17 5239.01 183.056  28
   2  -9  18 23.0733 9.33327  28
   2  -9  19 1298.97 49.0202  28
   2  -9  19 1074.68 46.6109  42
  -2   8  20 250.629 19.7727  27
  -2   8  20 235.923 18.3352  40
  -2   8  19 3513.00 124.819  27
  -2   8  19 3291.13 123.204  40
  -2   8  18 70.7932 15.6853  27
  -2   8  17 4416.73 158.879  27
  -2   8  17 4304.04 158.295  33
  -2   8  16 556.890 34.5912  27
  -2   8  16 508.842 34.0585  33
  -2   8  15 1146.33 56.1591  27
  -2   8  15 1135.42 56.5845  33
  -2   8  14 580.900 36.7954  27
  -2   8  14 585.001 38.0066  33
  -2   8  13 1052.12 54.8001  33
  -2   8  12 54.8060 17.8357  33
  -2   8  11 7329.23 258.954  33
   2  -8 -10 324.658 29.0207  26
  -2   8  10 287.985 26.8297  33
   2  -8  -9 4801.01 183.766  26
  -2   8   9 5244.75 184.945  33
  -2   8   8 91.5284 30.6944  16
   2  -8  -8 86.8304 19.2924  26
  -2   8   8 89.6865 17.5571  33
  -2   8   7 1145.43 85.8658  16
   2  -8  -7 972.700 53.9963  26
  -2   8   7 1023.23 52.0248  33
  -2   8   6 1056.34 83.0674  16
  -2   8   6 1166.80 55.7071  33
   2  -8  -6 1062.14 56.6362  26
  -2   8   5 1570.78 102.879  16
  -2   8   5 1590.30 71.4282  37
   2  -8  -5 1731.58 70.0821   3
  -2   8   5 1529.35 69.5149  33
   2  -8  -5 1517.82 72.9793  26
  -2   8   4 343.333 45.5894  16
  -2   8   4 299.575 25.5843  37
   2  -8  -4 304.820 25.3295   3
  -2   8   4 302.253 25.3834  33
   2  -8  -4 349.265 30.3988  26
  -2   8   3 3417.77 128.094  37
  -2   8   3 3342.70 163.909  16
   2  -8  -3 3190.46 129.403  26
   2  -8  -3 3397.60 125.907   3
  -2   8   2 15.2621 21.4944   7
   2  -8  -2 23.4357 14.1537   3
  -2   8   2 13.6435 12.3282  37
   2  -8  -2 15.2033 15.8835  26
   2  -8  -1 1476.22 64.9181   3
  -2   8   1 1418.97 95.4228   7
   2  -8  -1 1450.93 68.5558  26
  -2   8   1 1493.39 66.7498  37
  -2   8   0 445.603 51.9816   7
   2  -8   0 490.965 53.8235   1
   2  -8   0 544.839 33.1150   3
   2  -8   0 520.613 36.8655  26
  -2   8   0 585.183 34.8808  37
   2  -8   1 575.450 58.2605   1
   2  -8   1 632.390 36.1017   3
   2  -8   1 619.248 39.2209  26
  -2   8  -1 626.043 37.0087  37
   2  -8   2 276.344 42.6278   6
   2  -8   2 270.289 24.0188   3
   2  -8   2 265.400 26.8941  26
  -2   8  -2 325.154 25.8974  37
   2  -8   3 7228.70 296.915   6
   2  -8   3 7014.11 250.522   3
  -2   8  -3 7568.04 252.979  37
   2  -8   3 7197.99 254.365  26
   2  -8   4 8.13365 11.8048   3
   2  -8   4-5.20409 19.6606   6
   2  -8   4 6.86430 12.4374  25
   2  -8   5 16085.1 572.107   6
   2  -8   5 15510.6 517.347   3
   2  -8   5 15528.4 518.189  25
   2  -8   6 1725.34 73.2328   3
   2  -8   6 1690.29 74.4463  25
   2  -8   7 51.6221 15.3991  25
   2  -8   8 227.417 23.6941  25
   2  -8   9 4677.78 170.448  25
   2  -8   9 4607.51 172.429  28
   2  -8   9 4605.50 216.561   9
   2  -8  10 593.145 37.1108  25
   2  -8  10 600.765 38.7288  28
   2  -8  11 7124.96 256.213  25
   2  -8  11 7547.71 259.557  28
   2  -8  12 30.8863 13.2698  25
   2  -8  12 51.3097 14.3352  28
   2  -8  13 3052.37 118.134  25
   2  -8  13 2979.29 120.022  28
   2  -8  14 122.344 17.6123  41
   2  -8  14 143.507 20.2208  25
   2  -8  14 113.925 18.2555  28
   2  -8  15 226.180 22.7144  41
   2  -8  15 286.217 24.8347  25
   2  -8  15 292.000 25.1365  28
   2  -8  16 77.9436 15.6669  41
   2  -8  16 97.7151 17.0047  25
   2  -8  16 84.6136 15.4856  28
   2  -8  17 1731.86 74.2326  28
   2  -8  17 1754.83 73.6548  41
   2  -8  18 37.1958 12.1719  28
   2  -8  19 1282.45 55.7486  28
   2  -8  20 124.944 14.0465  28
   2  -8  20 153.847 14.8047  42
   2  -8  21 28.3228 8.32535  28
   2  -8  21 29.0999 8.55054  42
  -2   7  22 468.024 27.4472  27
  -2   7  22 472.409 25.5729  40
  -2   7  22 398.056 26.5394  38
  -2   7  21 415.309 27.5255  27
  -2   7  21 425.918 26.0178  40
  -2   7  21 390.540 27.5261  38
  -2   7  20 1032.61 50.2748  27
  -2   7  20 1019.86 48.3745  40
  -2   7  20 1002.49 50.6173  38
  -2   7  19 994.487 50.7713  27
  -2   7  19 987.257 51.2771  38
  -2   7  18 1538.25 71.3899  27
  -2   7  18 1652.21 72.9930  38
  -2   7  17 4828.50 174.564  27
  -2   7  17 4615.81 173.876  38
  -2   7  16 65.6618 16.4317  33
  -2   7  16 120.638 19.9605  27
  -2   7  16 119.852 20.1102  38
  -2   7  15 2067.75 89.7322  27
  -2   7  15 2172.83 91.1517  33
  -2   7  14 2048.86 88.3672  27
  -2   7  14 2100.67 89.6192  33
  -2   7  13 466.161 33.4886  27
  -2   7  13 489.004 35.0188  33
  -2   7  12 3760.28 136.796  27
  -2   7  12 3494.39 137.492  33
  -2   7  11 517.899 60.5399  16
  -2   7  11 600.122 38.0892  33
  -2   7  10 286.676 44.7563  16
  -2   7  10 226.227 24.0609  33
  -2   7   9 1037.15 83.1564  16
   2  -7  -9 1059.15 55.3796  26
  -2   7   9 1199.86 56.6158  33
  -2   7   8 585.323 58.4155  16
  -2   7   8 535.707 57.2967  14
   2  -7  -8 494.720 35.3884  26
  -2   7   8 522.132 34.4174  33
  -2   7   7 213.451 35.9193  16
  -2   7   7 319.640 44.3299  14
  -2   7   7 232.056 22.5754  33
   2  -7  -7 241.529 25.4395  26
  -2   7   6 3037.60 147.481  16
  -2   7   6 2773.27 109.785  37
  -2   7   6 2858.66 109.420  33
   2  -7  -6 2823.15 112.197  26
  -2   7   5 4184.91 187.373  16
  -2   7   5 3879.56 150.638  37
   2  -7  -5 4339.27 150.180   3
  -2   7   5 4219.55 151.014  33
   2  -7  -5 4106.20 153.905  26
  -2   7   4 418.060 46.1956  16
  -2   7   4 444.030 29.8543  37
   2  -7  -4 439.841 28.6374   3
   2  -7  -4 512.573 50.3925   1
  -2   7   4 414.502 28.4096  33
   2  -7  -4 455.933 32.8193  26
  -2   7   3 10048.1 371.378  16
  -2   7   3 9738.07 332.728  37
  -2   7   3 9583.11 330.524  33
   2  -7  -3 9799.30 335.723  26
   2  -7  -3 9903.20 331.238   3
  -2   7   3 10408.0 375.705   7
   2  -7  -3 9945.84 372.963   1
  -2   7   2 60.6104 25.7079  16
  -2   7   2 105.904 28.6681   7
   2  -7  -2 39.4106 22.7740   1
   2  -7  -2 78.9340 15.8673   3
  -2   7   2 92.6900 16.2472  37
   2  -7  -2 59.2049 17.2815  26
  -2   7   1 3991.68 147.655  37
   2  -7  -1 4148.31 183.718   1
  -2   7   1 4539.32 188.850   7
   2  -7  -1 4041.89 146.840   3
  -2   7   1 4109.48 178.819  16
   2  -7  -1 4020.09 150.780  26
   2  -7   0 3408.74 154.959   6
   2  -7   0 3135.36 118.745   3
   2  -7   0 3136.42 152.662   1
   2  -7   0 3128.16 122.315  26
  -2   7   0 3314.88 120.515  37
   2  -7   1 8.64830 18.2690   6
   2  -7   1 26.0644 18.3531   1
   2  -7   1 11.8704 10.9928   3
   2  -7   1 2.88070 13.5419  26
  -2   7  -1 19.0106 11.3002  37
   2  -7   2 4869.17 208.916   6
   2  -7   2 4813.06 207.220   1
   2  -7   2 4775.92 170.335   3
   2  -7   2 4813.02 174.095  26
   2  -7   3 7624.68 296.181   6
   2  -7   3 7357.59 252.437   3
   2  -7   3 7440.97 291.918   1
   2  -7   3 7258.27 255.596  26
   2  -7   4 9.34844 17.7000   6
   2  -7   4 28.5810 13.7826   3
   2  -7   4 21.7861 21.0185   1
   2  -7   5 7582.64 288.148   6
   2  -7   5 6938.87 239.276   3
   2  -7   5 6826.72 240.375  25
   2  -7   6 94.1498 28.5940   6
   2  -7   6 80.9433 16.2395  25
   2  -7   7 3968.34 182.431   6
   2  -7   7 3677.49 138.589  25
   2  -7   8 640.423 37.8241  25
   2  -7   9 533.871 35.6580  25
   2  -7   9 558.929 35.6501  28
   2  -7   9 460.973 54.3640   9
   2  -7  10 1063.45 54.0636  25
   2  -7  10 1123.51 55.5021  29
   2  -7  10 1099.14 55.6045  28
   2  -7  10 1048.84 83.2111   9
   2  -7  10 1101.68 80.2702  11
   2  -7  11 1484.75 67.6923  25
   2  -7  11 1409.35 95.3589  11
   2  -7  11 1510.89 101.756   9
   2  -7  11 1497.29 69.8325  28
   2  -7  12 238.178 23.0847  41
   2  -7  12 187.244 22.1354  25
   2  -7  12 149.982 35.1432   9
   2  -7  12 262.782 41.5112  11
   2  -7  12 243.606 24.6140  28
   2  -7  13 1857.43 81.3162  41
   2  -7  13 1921.56 81.9191  25
   2  -7  13 1853.41 78.6597  23
   2  -7  13 1922.61 84.0098  28
   2  -7  14-3.37931 12.4653  41
   2  -7  14 11.5243 12.1707  23
   2  -7  14 3.26203 13.6062  25
   2  -7  14 16.2666 12.5456  28
   2  -7  15 526.349 34.8880  41
   2  -7  15 473.140 32.0491  23
   2  -7  15 474.535 33.4686  25
   2  -7  15 514.854 35.5098  28
   2  -7  16 152.962 19.1379  43
   2  -7  16 173.010 20.8892  41
   2  -7  16 116.085 18.3551  23
   2  -7  16 179.674 20.3689  25
   2  -7  16 148.682 20.2538  28
   2  -7  17 402.809 28.2429  43
   2  -7  17 378.945 29.3808  41
   2  -7  17 372.154 29.7008  28
   2  -7  18 503.811 32.1199  43
   2  -7  18 538.538 34.4458  41
   2  -7  18 491.421 33.4669  28
   2  -7  19 3807.50 138.756  43
   2  -7  19 3778.25 140.236  28
   2  -7  20 5.76757 10.7875  43
   2  -7  20 8.61523 9.86593  28
   2  -7  21 2717.80 104.796  42
   2  -7  21 2902.32 104.311  43
   2  -7  21 2808.45 104.084  28
   2  -7  22 491.241 27.5252  42
   2  -7  22 537.631 27.6328  43
  -2   6  23 2010.36 78.4264  40
  -2   6  23 2085.58 82.6385  38
  -2   6  23 2095.93 81.6729  27
  -2   6  22 51.1484 13.1658  40
  -2   6  22 26.8355 14.2997  38
  -2   6  22 39.8097 13.7312  27
  -2   6  21 1063.94 50.9774  40
  -2   6  21 1145.11 55.6475  38
  -2   6  21 1019.65 52.6455  27
  -2   6  20 2875.67 118.030  38
  -2   6  20 3025.19 114.890  40
  -2   6  20 3012.11 117.661  27
  -2   6  19 149.070 22.9535  38
  -2   6  19 167.632 22.1791  27
  -2   6  18 2125.73 91.8473  38
  -2   6  18 2066.39 90.3440  27
  -2   6  17 686.442 44.5810  38
  -2   6  17 714.277 43.6069  27
  -2   6  16 81.7139 18.7963  38
  -2   6  16 141.791 21.5163  27
  -2   6  15 1019.20 54.5676  38
  -2   6  15 1014.45 53.4619  24
  -2   6  15 1016.62 53.4519  33
  -2   6  15 1019.33 53.5830  27
  -2   6  14 325.578 49.3459  18
  -2   6  14 339.558 29.2498  38
  -2   6  14 397.210 30.3360  24
  -2   6  14 358.005 29.9521  33
  -2   6  14 386.941 30.0216  27
  -2   6  13 225.099 39.7049  18
   2  -6 -13 171.163 38.3909  17
  -2   6  13 243.452 25.1067  38
  -2   6  13 224.791 23.7282  33
  -2   6  13 229.897 23.3828  27
  -2   6  13 234.595 23.1689  21
  -2   6  13 206.636 23.0947  24
  -2   6  12 2519.97 141.682  16
  -2   6  12 2796.99 144.922  18
  -2   6  12 2607.94 105.064  33
  -2   6  12 2764.08 105.082  27
  -2   6  12 2477.43 103.521  24
  -2   6  11 3643.39 173.068  18
  -2   6  11 3304.35 171.132  16
  -2   6  11 3611.48 134.755  33
  -2   6  11 3492.80 132.922  27
  -2   6  11 3601.78 133.658  24
  -2   6  10 115.027 18.8535  33
  -2   6  10 124.069 30.3410  16
  -2   6  10 137.082 30.2778  14
  -2   6  10 174.938 20.1593  24
  -2   6   9 5263.84 228.388  16
  -2   6   9 5496.18 228.458  14
  -2   6   9 5293.79 189.605  33
  -2   6   8 1453.85 93.5821  16
  -2   6   8 1484.61 94.5170  14
   2  -6  -8 1688.71 72.0444  26
  -2   6   8 1582.69 68.8062  33
  -2   6   7 1924.50 107.585  16
  -2   6   7 1867.50 78.4683  33
   2  -6  -7 2024.47 81.8851  26
  -2   6   6 3158.40 145.582  16
  -2   6   6 3018.54 113.802  37
  -2   6   6 3045.66 114.241  33
   2  -6  -6 3067.81 116.045  26
  -2   6   5 41.4852 17.4911  16
  -2   6   5 70.8666 22.0317   7
   2  -6  -5 47.5595 11.4916   3
   2  -6  -5 22.1228 18.1346   1
  -2   6   5 28.7817 10.9395  37
  -2   6   5 28.0269 11.1698  33
   2  -6  -5 46.7432 14.6625  26
  -2   6   4 3034.56 139.049  16
  -2   6   4 3065.65 111.397  37
   2  -6  -4 2861.27 137.478   1
  -2   6   4 3282.75 143.282   7
   2  -6  -4 2953.07 109.430   3
  -2   6   4 2983.34 110.201  33
   2  -6  -4 2900.46 113.209  26
  -2   6   3 5420.79 210.952  16
  -2   6   3 5164.26 180.282  37
   2  -6  -3 5111.14 178.834   3
  -2   6   3 5310.95 213.139   7
   2  -6  -3 5205.51 212.404   1
  -2   6   3 5105.44 178.630  33
   2  -6  -3 5083.01 182.315  26
  -2   6   2 628.416 33.0820  37
   2  -6  -2 424.744 28.6468   3
  -2   6   2 640.657 54.1014   7
   2  -6  -2 405.548 45.1468   1
  -2   6   2 708.778 53.0639  16
   2  -6  -2 347.480 31.6591  26
  -2   6   1 7391.06 251.750  37
  -2   6   1 7766.56 280.569  16
   2  -6  -1 7230.33 254.510  26
   2  -6  -1 7642.33 284.340   6
   2  -6  -1 7389.42 250.850   3
   2  -6  -1 7361.47 283.990   1
  -2   6   0 42.8743 15.1576  16
   2  -6   0 74.8812 22.6770   6
   2  -6   0 53.9968 20.2099   1
   2  -6   0 68.4061 12.7500   3
   2  -6   0 77.5174 16.5521  26
  -2   6   0 57.8021 12.1540  37
   2  -6   1 3937.53 140.825   3
   2  -6   1 4053.08 172.955   6
   2  -6   1 3996.63 171.911   1
   2  -6   1 3964.33 144.458  26
   2  -6   2 74.5863 12.4529   3
   2  -6   2 78.8409 23.1283   6
   2  -6   2 133.546 26.5347   1
   2  -6   2 78.2513 15.4993  26
   2  -6   3 348.600 41.0932   6
   2  -6   3 370.418 23.8121   3
   2  -6   3 355.204 39.8670   1
   2  -6   3 367.550 26.5122  26
   2  -6   3 366.034 24.1059  25
   2  -6   4 2981.67 140.516   6
   2  -6   4 2872.93 106.442   3
   2  -6   4 3033.68 137.776   1
   2  -6   4 2830.95 107.030  25
   2  -6   5 1266.98 78.8242   6
   2  -6   5 1054.74 48.3848   3
   2  -6   5 1196.81 73.9005   1
   2  -6   5 1088.87 50.2483  25
   2  -6   6 1168.47 78.9307   6
   2  -6   6 1136.58 51.8949  25
   2  -6   7 4246.85 185.127  11
   2  -6   7 4310.05 157.242  25
   2  -6   8 276.842 22.9899  25
   2  -6   8 164.082 31.6449  11
   2  -6   9 129.824 18.1003  25
   2  -6   9 154.178 29.7192  11
   2  -6   9 131.026 31.0065   9
   2  -6   9 110.654 17.4083  28
   2  -6  10 1517.92 68.9191  41
   2  -6  10 1528.95 66.8493  23
   2  -6  10 1597.65 69.8892  25
   2  -6  10 1649.83 98.3438  11
   2  -6  10 1611.71 102.016   9
   2  -6  10 1709.62 71.7021  29
   2  -6  10 1625.33 71.7150  28
   2  -6  11 1794.98 76.9909  41
   2  -6  11 1838.31 77.3410  25
   2  -6  11 1729.60 74.2949  23
   2  -6  11 1635.74 104.262  11
   2  -6  11 2031.54 116.275   9
   2  -6  11 1805.57 77.4021  29
   2  -6  11 1810.39 78.5031  28
   2  -6  12 1311.02 62.9335  41
   2  -6  12 1344.99 61.1479  23
   2  -6  12 1423.62 63.8285  25
   2  -6  12 1378.97 95.9545   9
   2  -6  12 1293.04 91.3383  11
   2  -6  12 1385.25 65.5442  28
   2  -6  13 4799.07 179.431  43
   2  -6  13 5136.05 183.343  41
   2  -6  13 5225.73 182.528  25
   2  -6  13 4886.44 179.438  23
   2  -6  13 4919.56 224.130  11
   2  -6  13 5002.44 228.898   9
   2  -6  13 5031.78 184.349  28
   2  -6  14 104.555 17.2559  43
   2  -6  14 95.2711 18.5730  41
   2  -6  14 136.668 19.3210  23
   2  -6  14 84.4457 17.5989  25
   2  -6  14 155.389 34.5595  11
   2  -6  14 115.907 31.6498   9
   2  -6  14 141.861 19.6722  28
   2  -6  15 5456.12 198.678  41
   2  -6  15 5360.37 195.665  43
   2  -6  15 5478.89 195.148  23
   2  -6  15 5497.02 196.217  25
   2  -6  15 5416.00 198.567  28
   2  -6  16 1523.50 69.0912  43
   2  -6  16 1593.61 71.6020  41
   2  -6  16 1379.17 66.6284  23
   2  -6  16 1562.77 71.0522  28
   2  -6  17 164.371 19.9852  43
   2  -6  17 158.165 20.5516  41
   2  -6  17 145.042 19.5671  23
   2  -6  17 120.095 19.2976  28
   2  -6  18 572.984 37.3779  41
   2  -6  18 601.582 36.7295  43
   2  -6  18 567.236 35.6519  23
   2  -6  18 582.146 37.5122  28
   2  -6  19 4245.31 154.583  43
   2  -6  19 4194.33 153.358  23
   2  -6  19 4073.45 154.604  28
   2  -6  20 194.406 20.9909  43
   2  -6  20 210.913 21.4208  28
   2  -6  21 2985.77 115.536  42
   2  -6  21 3102.78 115.099  43
   2  -6  21 3034.55 114.589  28
   2  -6  22 81.8560 14.3579  43
   2  -6  22 93.9064 14.8720  42
   2  -6  23 181.438 16.8262  43
   2  -6  23 178.364 16.6628  42
  -2   5  24 1891.15 76.3267  38
  -2   5  24 1779.19 74.2413  27
  -2   5  23 73.7584 14.3498  40
  -2   5  23 60.2004 17.0017  38
  -2   5  23 55.4180 15.6167  27
  -2   5  22 520.389 35.9681  38
  -2   5  22 466.586 31.0431  40
  -2   5  22 499.483 33.8654  27
  -2   5  21 80.5969 19.5602  38
  -2   5  21 41.0068 14.3283  40
  -2   5  21 39.1100 16.2172  27
  -2   5  20 4789.98 178.193  38
  -2   5  20 4818.38 173.538  40
  -2   5  20 4611.94 175.468  27
  -2   5  19 61.2377 17.9655  38
  -2   5  19 40.7510 15.9214  27
  -2   5  18 1571.97 75.7233  38
  -2   5  18 1618.51 74.0651  24
  -2   5  18 1553.02 73.6460  27
  -2   5  17 1593.53 75.6779  38
  -2   5  17 1587.69 74.5801  24
  -2   5  17 1635.60 75.4005  27
  -2   5  16 107.136 20.4123  38
  -2   5  16 111.869 19.5031  24
  -2   5  16 55.8851 31.1448  18
  -2   5  16 59.7610 28.9010  15
  -2   5  16 63.8987 15.5903  27
  -2   5  15 607.405 39.8605  38
  -2   5  15 665.115 40.5813  24
  -2   5  15 573.734 63.0571  18
  -2   5  15 594.231 38.5263  27
   2  -5 -14 10574.0 430.983  17
  -2   5  14 11288.8 438.855  18
  -2   5  14 11666.0 390.095  38
  -2   5  14 11372.8 385.726  21
  -2   5  14 11252.7 387.873  24
  -2   5  14 11757.3 389.497  32
  -2   5  14 11205.0 386.932  33
  -2   5  14 11771.4 389.057  27
  -2   5  13 328.136 45.0164  18
   2  -5 -13 314.822 44.9723  17
  -2   5  13 288.601 26.0940  38
  -2   5  13 261.584 25.5854  24
  -2   5  13 294.088 24.5344  21
  -2   5  13 300.222 25.3824  33
  -2   5  13 310.431 27.5959  32
  -2   5  13 322.988 26.9597  27
  -2   5  12 6128.22 254.007  18
  -2   5  12 6281.29 213.785  38
  -2   5  12 5922.60 211.944  24
  -2   5  12 5815.46 211.500  33
  -2   5  12 6037.25 213.221  32
  -2   5  12 6007.86 211.709  27
  -2   5  11 147.232 32.0322  18
  -2   5  11 113.249 28.6248  16
  -2   5  11 97.8458 27.2109  14
  -2   5  11 125.794 17.9081  38
  -2   5  11 116.626 17.4849  33
  -2   5  11 130.488 19.6984  32
  -2   5  11 106.177 16.2357  27
  -2   5  11 111.981 17.0956  24
  -2   5  10 2561.09 123.401  18
  -2   5  10 2397.86 123.305  16
  -2   5  10 2411.82 120.912  14
  -2   5  10 2290.70 91.0456  32
  -2   5  10 2299.23 90.6067  33
  -2   5  10 2223.23 88.9833  27
  -2   5  10 2201.89 89.3413  24
  -2   5   9 5398.98 211.324  18
  -2   5   9 5180.09 212.427  16
  -2   5   9 5260.45 211.599  14
  -2   5   9 5029.46 177.724  33
  -2   5   9 4932.00 175.968  27
  -2   5   9 4924.50 176.533  24
  -2   5   8 453.944 28.9909  33
  -2   5   8 538.419 46.2608  18
  -2   5   8 421.056 43.9238  16
  -2   5   8 507.970 47.1626  14
  -2   5   8 591.840 30.8586  24
  -2   5   7 9011.81 322.374   7
  -2   5   7 8531.53 293.424  33
  -2   5   7 9015.94 322.351  18
  -2   5   7 8681.80 324.945  16
  -2   5   7 8709.00 326.602  14
  -2   5   6 1867.36 96.8582  16
  -2   5   6 1838.23 72.7503  37
  -2   5   6 1898.85 73.6322  33
   2  -5  -6 1824.28 74.6618  26
  -2   5   6 2003.08 97.6232   7
  -2   5   5 3349.34 144.929  16
  -2   5   5 3314.41 144.480   7
   2  -5  -5 3399.10 145.301   1
  -2   5   4 6510.84 249.265  16
   2  -5  -4 6689.40 250.698   1
  -2   5   3 203.009 26.5083  16
   2  -5  -3 179.030 26.8311   1
  -2   5   3 181.150 27.4214   7
  -2   5   2 8256.25 292.509  16
   2  -5  -2 7755.54 294.922   1
  -2   5   1 8856.99 317.310  16
   2  -5  -1 8880.72 322.664   6
   2  -5  -1 8893.36 323.547   1
  -2   5   0 329.998 30.2007  16
   2  -5   0 267.745 31.2212   6
   2  -5   0 276.386 32.4649   1
   2  -5   1 845.432 56.9713   1
   2  -5   1 897.689 58.4345   6
   2  -5   2 6155.92 232.003   6
   2  -5   2 5758.32 227.944   1
   2  -5   3 917.619 61.5899   6
   2  -5   3 940.977 60.4427   1
   2  -5   4 4686.28 188.356  11
   2  -5   4 4974.03 198.971   6
   2  -5   4 4898.27 194.160   1
   2  -5   5 15542.9 539.533  11
   2  -5   5 15545.8 549.067   6
   2  -5   5 15887.6 543.024   1
   2  -5   6 141.441 23.6363  11
   2  -5   6 110.472 25.5259   6
   2  -5   6 86.4846 13.6706  25
   2  -5   7 12503.3 414.187  25
   2  -5   7 12370.5 444.784  11
   2  -5   8 5688.48 195.954  25
   2  -5   8 5581.19 194.825  23
   2  -5   8 5636.79 226.156  11
   2  -5   8 5551.85 197.834  28
   2  -5   9 2656.62 100.711  41
   2  -5   9 2650.11 100.565  25
   2  -5   9 2580.99 98.6226  23
   2  -5   9 2565.14 128.365  11
   2  -5   9 2578.05 132.464   9
   2  -5   9 2626.19 125.953  10
   2  -5   9 2649.87 102.622  28
   2  -5  10 5627.25 200.260  43
   2  -5  10 5655.92 202.039  41
   2  -5  10 5844.11 201.929  25
   2  -5  10 5734.30 200.142  23
   2  -5  10 5791.80 238.152  11
   2  -5  10 5653.35 232.929  10
   2  -5  10 6013.59 243.321   9
   2  -5  10 5824.55 203.730  29
   2  -5  10 5780.00 203.885  28
   2  -5  11 1687.79 71.6313  43
   2  -5  11 1688.80 73.1369  41
   2  -5  11 1637.61 71.1255  23
   2  -5  11 1818.65 73.7372  25
   2  -5  11 1850.85 101.405  10
   2  -5  11 1699.62 102.984   9
   2  -5  11 1882.19 104.432  11
   2  -5  11 1694.72 73.4451  29
   2  -5  11 1734.38 74.4409  28
   2  -5  12 2433.94 95.6856  43
   2  -5  12 2449.80 97.7717  41
   2  -5  12 2443.22 96.4360  25
   2  -5  12 2396.98 95.1760  23
   2  -5  12 2365.70 128.710  11
   2  -5  12 2384.09 131.184   9
   2  -5  12 2424.37 128.015  10
   2  -5  12 2338.49 97.3944  28
   2  -5  13 8530.03 301.463  43
   2  -5  13 8935.33 304.308  41
   2  -5  13 9184.07 302.637  25
   2  -5  13 8594.29 300.688  23
   2  -5  13 9411.84 351.792  11
   2  -5  13 8671.48 344.314  10
   2  -5  13 8616.41 348.887   9
   2  -5  13 8745.36 304.656  28
   2  -5  14 52.6191 16.8949  43
   2  -5  14 30.5209 14.8080  41
   2  -5  14 42.4171 18.2575  23
   2  -5  14 56.9715 27.6941  10
   2  -5  14 26.7705 22.6428  11
   2  -5  14 27.4928 23.8251   9
   2  -5  14 23.8877 14.7253  28
   2  -5  15 4384.17 161.905  43
   2  -5  15 4383.68 163.557  41
   2  -5  15 4377.34 160.390  23
   2  -5  15 4111.81 203.229   9
   2  -5  15 4439.18 207.070  11
   2  -5  15 4344.77 163.294  28
   2  -5  16 547.538 35.8531  43
   2  -5  16 586.181 37.8172  41
   2  -5  16 525.253 35.0957  23
   2  -5  16 594.128 63.0286   9
   2  -5  16 628.057 63.8105  11
   2  -5  16 519.987 36.4348  28
   2  -5  17 205.822 23.9009  43
   2  -5  17 225.660 24.3699  41
   2  -5  17 186.557 21.7854  23
   2  -5  17 168.308 21.6879  28
   2  -5  18 1093.57 55.8718  43
   2  -5  18 1114.91 57.2937  41
   2  -5  18 1110.69 54.6379  23
   2  -5  18 1064.90 56.2016  28
   2  -5  19 867.145 47.5258  43
   2  -5  19 871.004 46.9575  23
   2  -5  19 842.694 46.8900  28
   2  -5  20 25.7967 14.6214  43
   2  -5  20 28.6819 13.9857  23
   2  -5  20 12.6525 12.0618  28
   2  -5  21 2743.33 107.683  43
   2  -5  21 2695.71 108.176  42
   2  -5  21 2803.20 106.685  23
   2  -5  21 2703.96 106.389  28
   2  -5  22 459.416 29.8234  43
   2  -5  22 420.897 29.0716  42
   2  -5  23 256.288 21.2927  42
   2  -5  23 284.742 22.1201  43
   2  -5  24 181.104 16.6619  43
   2  -5  24 156.990 15.5858  42
  -2   4  25-11.2304 13.5916  38
  -2   4  25 20.5461 11.9565  27
  -2   4  24 362.073 25.0810  40
  -2   4  24 304.433 27.2302  38
  -2   4  24 394.739 27.8701  27
  -2   4  23 617.933 39.9847  38
  -2   4  23 621.248 36.3496  40
  -2   4  23 661.712 39.5960  27
  -2   4  22 334.084 26.3225  40
  -2   4  22 299.054 29.3016  38
  -2   4  22 293.751 28.5331  27
  -2   4  21 1812.81 80.2078  40
  -2   4  21 1966.64 86.6023  38
  -2   4  21 1932.10 84.4278  27
  -2   4  20 902.398 48.5355  40
  -2   4  20 977.443 54.0256  38
  -2   4  20 878.573 51.1168  27
  -2   4  19 387.004 30.4271  40
  -2   4  19 416.329 34.3829  38
  -2   4  19 435.730 32.9540  24
  -2   4  19 378.605 31.9062  27
  -2   4  18 1769.83 83.4298  38
  -2   4  18 1811.31 81.9050  24
  -2   4  18 1927.60 82.9540  27
  -2   4  17 531.794 63.0520  18
  -2   4  17 534.364 61.6013  15
  -2   4  17 661.095 42.8371  38
  -2   4  17 594.409 39.4752  24
  -2   4  17 650.197 40.5877  32
  -2   4  17 653.065 41.3238  27
  -2   4  16 321.500 46.5557  15
  -2   4  16 234.750 42.8444  18
  -2   4  16 270.801 27.6544  38
  -2   4  16 315.830 25.1390  21
  -2   4  16 280.482 26.7106  24
  -2   4  16 280.357 26.2900  32
  -2   4  16 293.896 26.5114  27
  -2   4  15 7936.92 321.715  18
  -2   4  15 7413.98 315.380  15
  -2   4  15 7875.94 275.446  38
  -2   4  15 8181.68 274.179  24
  -2   4  15 7781.43 270.560  21
  -2   4  15 7826.10 273.227  32
  -2   4  15 7812.17 273.607  27
  -2   4  14 4776.80 212.139  18
  -2   4  14 4619.84 170.981  38
  -2   4  14 4593.07 167.126  21
  -2   4  14 4762.44 170.028  24
  -2   4  14 4638.64 169.773  32
  -2   4  14 4692.59 169.740  27
  -2   4  13 5471.45 236.263  18
   2  -4 -13 5377.16 231.229  17
  -2   4  13 5700.15 231.700  14
  -2   4  13 5784.92 199.023  38
  -2   4  13 5650.81 195.142  21
  -2   4  13 5535.83 197.284  24
  -2   4  13 5493.71 197.079  32
  -2   4  13 5383.68 195.396  33
  -2   4  13 5592.95 197.112  27
  -2   4  12 47.5886 23.4152  18
   2  -4 -12 128.769 28.5371  17
  -2   4  12 89.7057 25.7943  14
  -2   4  12 133.268 19.0827  38
  -2   4  12 128.664 17.4642  24
  -2   4  12 117.062 17.2038  32
  -2   4  12 127.121 17.6794  33
  -2   4  12 129.389 18.0574  27
  -2   4  11 3850.03 166.307  18
  -2   4  11 3649.20 161.783  14
  -2   4  11 3735.28 134.418  38
  -2   4  11 3610.47 133.156  24
  -2   4  11 3779.05 134.019  32
  -2   4  11 3476.87 132.039  33
  -2   4  11 3602.47 132.391  27
  -2   4  10 4581.35 193.060  18
  -2   4  10 4592.09 193.118  16
  -2   4  10 4768.14 193.085  14
  -2   4  10 4653.82 163.559  38
  -2   4  10 4636.80 163.326  32
  -2   4  10 4524.58 162.132  33
  -2   4  10 4652.00 162.211  27
  -2   4  10 4538.02 162.598  24
  -2   4   9 26.0826 15.7516  18
  -2   4   9 13.1875 15.3063  16
  -2   4   9 45.0933 17.7828  14
  -2   4   9 64.6959 12.4993  24
  -2   4   9 50.8289 13.1389  32
  -2   4   9 34.1587 11.1372  33
  -2   4   9 34.8580 10.7516  27
  -2   4   8 9687.88 350.854   7
  -2   4   8 10041.1 355.953  18
  -2   4   8 9616.37 355.212  16
  -2   4   8 10050.5 356.903  14
  -2   4   7 3308.89 137.724   7
  -2   4   7 3291.14 138.282  18
  -2   4   7 3167.65 138.634  16
  -2   4   7 3228.86 140.422  14
  -2   4   6 7.51579 13.4025   7
  -2   4   6 31.0855 14.9962  18
  -2   4   6 28.4976 13.8583  16
  -2   4   5 6024.06 223.028   7
  -2   4   5 5936.23 219.562  18
  -2   4   5 5858.94 221.882  16
  -2   4   4 291.236 29.5997   7
   2  -4  -4 268.022 27.9314   1
  -2   4   4 225.210 25.6473  16
  -2   4   3 396.861 34.2642   7
   2  -4  -3 377.969 33.3927   1
  -2   4   3 396.653 31.7977  16
   2  -4  -2 1416.65 72.7261   6
   2  -4  -2 1441.72 74.6569   1
  -2   4   2 1584.65 72.3670  16
   2  -4  -1 5433.79 205.597   6
   2  -4  -1 5630.39 207.700   1
  -2   4   1 5491.04 201.604  16
   2  -4   0 250.142 27.7326   6
   2  -4   0 261.056 27.3450   1
  -2   4   0 256.647 23.8740  16
   2  -4   1 6638.93 231.663   6
   2  -4   1 6167.40 229.400   1
  -2   4  -1 5901.94 220.002  16
   2  -4   2 2917.10 121.870   6
   2  -4   2 2738.60 118.613   1
   2  -4   2 2763.57 113.540  11
   2  -4   3 28.4241 16.2124   6
   2  -4   3 23.5624 13.7464   1
   2  -4   3 30.5604 12.6486  11
   2  -4   4 2831.10 121.806   6
   2  -4   4 2703.85 116.338   1
   2  -4   4 2550.49 113.203  11
   2  -4   5 1440.82 77.7668   6
   2  -4   5 1488.38 74.4840  11
   2  -4   5 1284.17 68.9074  10
   2  -4   6 5026.90 198.990  11
   2  -4   6 5187.71 196.517  10
   2  -4   7 4402.42 177.808  11
   2  -4   7 4288.78 174.854  10
   2  -4   8 1864.64 99.1653  11
   2  -4   8 1898.92 101.282   9
   2  -4   8 1935.64 97.5423  10
   2  -4   8 1877.53 76.1187  28
   2  -4   9 2727.96 101.376  41
   2  -4   9 2661.08 100.418  43
   2  -4   9 2722.10 101.743  25
   2  -4   9 2679.88 100.076  23
   2  -4   9 2585.61 127.298  11
   2  -4   9 2848.78 127.642  10
   2  -4   9 2877.50 134.158   9
   2  -4   9 2621.40 101.861  29
   2  -4   9 2687.62 103.295  28
   2  -4  10 331.777 23.7407  41
   2  -4  10 242.470 20.8911  43
   2  -4  10 310.963 22.8546  25
   2  -4  10 284.458 21.9039  22
   2  -4  10 281.984 21.9332  23
   2  -4  10 289.379 35.1790  10
   2  -4  10 264.716 34.8916  11
   2  -4  10 323.992 38.7619   9
   2  -4  10 270.131 21.7388  29
   2  -4  10 272.195 22.4447  28
   2  -4  11 548.175 31.6939  43
   2  -4  11 540.278 32.2288  41
   2  -4  11 560.579 31.6562  25
   2  -4  11 511.930 30.9072  22
   2  -4  11 504.657 30.7507  23
   2  -4  11 526.781 51.0192  11
   2  -4  11 511.746 49.8432   9
   2  -4  11 577.430 50.5648  10
   2  -4  11 500.824 31.1941  29
   2  -4  11 508.093 31.6963  28
   2  -4  12 865.219 45.1175  43
   2  -4  12 962.577 47.0701  41
   2  -4  12 903.059 45.0947  22
   2  -4  12 926.326 44.8287  23
   2  -4  12 898.233 68.5722  11
   2  -4  12 985.061 71.5941   9
   2  -4  12 869.077 67.6552  10
   2  -4  12 869.622 44.9720  29
   2  -4  12 939.724 46.6890  28
   2  -4  13 356.733 27.7568  43
   2  -4  13 368.428 27.5038  41
   2  -4  13 364.036 26.6314  23
   2  -4  13 393.740 27.7587  22
   2  -4  13 400.933 47.4702  10
   2  -4  13 367.655 44.3111  11
   2  -4  13 322.302 43.0520   9
   2  -4  13 380.679 28.1677  28
   2  -4  14 761.103 42.7234  43
   2  -4  14 789.572 44.0682  41
   2  -4  14 817.919 42.6771  23
   2  -4  14 782.896 42.2253  22
   2  -4  14 787.611 67.5822  11
   2  -4  14 774.155 67.4532   9
   2  -4  14 772.862 67.1047  10
   2  -4  14 731.989 42.9523  28
   2  -4  15 627.973 38.2769  43
   2  -4  15 595.771 38.5728  41
   2  -4  15 676.953 38.2561  23
   2  -4  15 503.013 56.0409   9
   2  -4  15 636.341 62.1975  11
   2  -4  15 582.313 37.5135  28
   2  -4  16 93.4318 17.9454  41
   2  -4  16 80.6978 16.9600  43
   2  -4  16 66.7176 16.2159  23
   2  -4  16 72.0493 27.2955  11
   2  -4  16 61.3604 24.8173   9
   2  -4  16 56.5419 15.8563  28
   2  -4  17 483.159 34.5585  43
   2  -4  17 513.328 36.0822  41
   2  -4  17 529.016 34.2558  23
   2  -4  17 485.639 57.1725  11
   2  -4  17 366.475 53.0498   9
   2  -4  17 463.639 34.0281  28
   2  -4  18 91.5045 18.0753  23
   2  -4  18 75.5010 16.5518  28
   2  -4  19 31.8432 18.7669  43
   2  -4  19 26.0518 14.0263  23
   2  -4  19 13.8003 11.5401  28
   2  -4  20 281.934 26.7050  43
   2  -4  20 303.379 26.1248  23
   2  -4  20 296.698 26.3950  28
   2  -4  21 1966.53 83.3100  43
   2  -4  21 1920.98 83.5034  42
   2  -4  21 2130.68 83.3130  23
   2  -4  21 1762.21 80.5133  28
   2  -4  22 107.320 17.2902  43
   2  -4  22 105.791 16.7953  42
   2  -4  23 1948.05 81.5236  42
   2  -4  23 2061.55 81.9443  43
   2  -4  24 880.027 41.1355  43
   2  -4  24 780.373 40.0954  42
   2  -4  25 547.025 28.5465  43
  -2   3  25 88.8813 16.3784  38
  -2   3  24 2312.50 96.6725  38
  -2   3  24 2367.20 92.3756  40
  -2   3  24 2369.93 95.3098  27
  -2   3  23 1172.15 54.7872  40
  -2   3  23 1138.71 58.7446  38
  -2   3  23 1064.24 56.1813  27
  -2   3  22 3436.52 131.881  40
  -2   3  22 3519.44 137.492  38
  -2   3  22 3496.99 135.304  27
  -2   3  21 411.070 30.6724  40
  -2   3  21 401.946 33.7013  38
  -2   3  21 399.104 32.8375  27
  -2   3  20 501.697 34.6673  40
  -2   3  20 485.630 38.2964  38
  -2   3  20 575.367 38.5583  24
  -2   3  20 585.312 39.2209  27
  -2   3  19 502.894 34.3340  40
  -2   3  19 470.822 36.8614  38
  -2   3  19 526.190 35.9272  24
  -2   3  19 485.678 35.5232  27
  -2   3  18 4618.76 164.925  40
  -2   3  18 4523.27 170.062  38
  -2   3  18 4429.60 166.881  24
  -2   3  18 4502.42 164.014  21
  -2   3  18 4530.30 211.065  15
  -2   3  18 4305.51 166.928  27
  -2   3  17 146.666 21.6937  38
  -2   3  17 159.645 19.5537  21
  -2   3  17 155.991 20.8507  24
  -2   3  17 140.716 34.5831  15
  -2   3  17 104.196 19.4418  27
  -2   3  16 14688.1 489.604  38
  -2   3  16 14400.9 486.634  24
  -2   3  16 14288.7 483.545  21
  -2   3  16 14709.2 538.817  18
  -2   3  16 14595.9 532.961  15
  -2   3  16 14784.4 487.222  27
  -2   3  15 82.0329 17.1476  38
  -2   3  15 67.2273 16.4894  24
  -2   3  15 86.4608 15.7811  21
  -2   3  15 70.8388 25.8407  18
  -2   3  15 42.5690 22.4576  15
  -2   3  15 73.1225 16.4509  27
  -2   3  14 5570.16 198.811  38
  -2   3  14 5490.58 196.773  24
  -2   3  14 5660.63 194.631  21
  -2   3  14 5873.59 239.655  18
  -2   3  14 5400.15 231.770  15
  -2   3  14 5490.46 196.667  27
  -2   3  13 140.433 30.6307  18
  -2   3  13 207.016 30.1876  14
  -2   3  13 197.112 20.7548  38
  -2   3  13 178.555 19.3692  24
  -2   3  13 175.306 17.3337  21
  -2   3  13 172.921 18.6802  32
  -2   3  13 193.009 18.9345  27
  -2   3  12 1072.22 69.5368  18
   2  -3 -12 864.028 62.0131  17
  -2   3  12 972.461 64.7812  14
  -2   3  12 942.346 45.2677  38
  -2   3  12 876.693 43.6649  24
  -2   3  12 903.119 42.1666  21
  -2   3  12 953.866 43.8432  32
  -2   3  12 857.078 43.3326  27
  -2   3  11 603.259 48.7596  18
  -2   3  11 390.573 38.7178  14
   2  -3 -11 556.664 45.8590  17
  -2   3  11 415.987 27.3022  38
  -2   3  11 440.563 27.3397  32
  -2   3  11 464.573 26.8755  33
  -2   3  11 461.835 27.2231  27
  -2   3  11 484.084 27.8413  24
  -2   3  10 4431.01 182.763  18
  -2   3  10 4444.04 179.755  14
  -2   3   9 410.543 37.9201  18
  -2   3   9 353.196 34.0625  16
  -2   3   9 425.079 37.1771  14
  -2   3   9 411.618 34.5437   7
  -2   3   8 6283.09 234.964  18
  -2   3   8 6016.44 232.000  16
  -2   3   8 6117.42 232.809  14
  -2   3   8 6478.28 230.815   7
  -2   3   7 817.557 52.9179  18
  -2   3   7 930.199 54.4134  16
  -2   3   7 952.665 56.1754  14
  -2   3   7 990.793 53.9933   7
  -2   3   6 14.1992 11.9664  18
  -2   3   6 4.14447 11.4144  16
  -2   3   6 2.19720 12.2791  14
  -2   3   6 12.1214 13.3582   7
  -2   3   5 1964.06 84.3651  18
  -2   3   5 1837.67 83.8110  16
  -2   3   5 1901.23 85.2458   7
  -2   3   4 17970.3 599.007  18
  -2   3   4 17798.1 600.521  16
  -2   3   4 18370.0 603.789   7
  -2   3   3 656.507 37.0322  18
  -2   3   3 683.896 39.2046  16
  -2   3   3 678.070 41.6877   7
  -2   3   2 7936.17 276.866  16
   2  -3  -2 8156.11 279.001   6
  -2   3   1 2993.10 118.528  16
   2  -3  -1 3407.27 124.183   6
   2  -3   0 3969.48 142.620  11
  -2   3   0 3802.49 142.322  16
   2  -3   0 4055.80 149.588   6
   2  -3   1 6608.65 224.955  11
  -2   3  -1 6179.10 221.197  16
   2  -3   1 6576.03 230.783   6
   2  -3   2 560.786 34.4372  11
   2  -3   2 521.411 37.2170   6
   2  -3   3 1511.75 71.7505  11
   2  -3   3 1622.07 71.0288  10
   2  -3   3 1631.29 76.6728   6
   2  -3   4 3646.40 143.740  11
   2  -3   4 3660.12 141.709  10
   2  -3   4 3768.86 147.658   6
   2  -3   5 7694.13 279.603  11
   2  -3   5 7918.05 278.327  10
   2  -3   6 4650.63 181.704   9
   2  -3   6 4601.51 178.108  10
   2  -3   6 4573.31 179.087  11
   2  -3   7 2606.03 119.423   9
   2  -3   7 2689.21 117.840  11
   2  -3   7 2696.19 117.855  10
   2  -3   8 440.559 41.9823  11
   2  -3   8 428.342 39.7353   9
   2  -3   9 2601.90 120.012  11
   2  -3   9 2641.32 121.880   9
   2  -3   9 2559.08 120.337  10
   2  -3  10 141.266 15.9373  43
   2  -3  10 167.185 16.6171  41
   2  -3  10 157.599 15.5216  23
   2  -3  10 162.316 16.5071  22
   2  -3  10 131.240 24.9376  10
   2  -3  10 186.516 28.0184  11
   2  -3  10 162.568 26.8252   9
   2  -3  10 172.011 16.6913  28
   2  -3  11 1974.36 81.8006  43
   2  -3  11 2225.46 83.8115  41
   2  -3  11 2086.40 80.7724  22
   2  -3  11 2064.24 81.1902  23
   2  -3  11 2186.03 110.311   9
   2  -3  11 2124.68 110.474  10
   2  -3  11 2052.62 108.725  11
   2  -3  11 2041.91 81.9825  29
   2  -3  11 2159.44 83.3989  28
   2  -3  12 1900.43 77.4456  43
   2  -3  12 1977.11 78.6788  41
   2  -3  12 1910.57 75.8312  22
   2  -3  12 1930.15 76.2360  23
   2  -3  12 2060.00 107.248  11
   2  -3  12 1950.26 105.292   9
   2  -3  12 1896.62 104.979  10
   2  -3  12 1844.90 77.3433  28
   2  -3  12 1782.72 75.8271  29
   2  -3  13 111.720 16.8046  43
   2  -3  13 88.6679 16.5668  41
   2  -3  13 88.1616 15.6424  22
   2  -3  13 111.132 16.9154  23
   2  -3  13 110.561 28.7987  10
   2  -3  13 122.302 28.1471   9
   2  -3  13 129.445 29.8259  11
   2  -3  13 87.9900 14.3770  29
   2  -3  13 76.0784 14.6701  28
   2  -3  14 224.807 23.6737  43
   2  -3  14 206.584 22.4462  41
   2  -3  14 235.456 23.9935  22
   2  -3  14 215.897 39.6283  10
   2  -3  14 199.273 36.0031  11
   2  -3  14 192.014 34.7176   9
   2  -3  14 177.028 20.1495  28
   2  -3  15 7149.69 248.223  43
   2  -3  15 7313.94 249.946  41
   2  -3  15 7226.04 246.971  23
   2  -3  15 7160.99 245.418  22
   2  -3  15 7404.01 291.735  11
   2  -3  15 6810.79 287.991   9
   2  -3  15 6599.82 246.846  28
   2  -3  16 865.454 47.2763  43
   2  -3  16 905.495 48.3135  41
   2  -3  16 856.849 45.5735  23
   2  -3  16 852.380 71.7519   9
   2  -3  16 837.804 71.4141  11
   2  -3  16 764.867 44.9208  28
   2  -3  17 6048.98 213.829  43
   2  -3  17 6215.58 212.340  23
   2  -3  17 5778.36 256.325   9
   2  -3  17 5586.54 211.654  28
   2  -3  18 6648.32 227.973  43
   2  -3  18 6646.65 225.940  23
   2  -3  18 5791.65 266.916   9
   2  -3  18 5943.61 224.810  28
   2  -3  19 244.751 25.3100  43
   2  -3  19 240.399 23.7673  23
   2  -3  19 209.834 22.7787  28
   2  -3  20 3368.15 126.789  43
   2  -3  20 3130.61 125.670  42
   2  -3  20 3397.02 124.715  23
   2  -3  21 1892.00 81.7908  43
   2  -3  21 1724.53 80.4570  42
   2  -3  21 2003.61 81.0585  23
   2  -3  22 535.177 34.7265  43
   2  -3  22 482.860 33.8087  42
   2  -3  22 541.185 33.9660  23
   2  -3  23 4060.62 155.652  42
   2  -3  23 4523.94 156.954  43
   2  -3  24 94.8487 15.5290  43
  -2   2  24 3736.37 140.553  27
  -2   2  23 390.780 31.3359  27
  -2   2  23 420.311 30.0130  40
  -2   2  23 375.370 32.7542  38
  -2   2  22 6185.73 222.812  27
  -2   2  22 6415.52 220.668  40
  -2   2  22 5974.30 223.934  38
  -2   2  21 54.3369 17.6335  27
  -2   2  21 66.2315 16.0865  40
  -2   2  21 58.1244 19.0254  38
  -2   2  20 695.216 43.0977  27
  -2   2  20 712.455 41.3695  40
  -2   2  20 693.707 44.4314  38
  -2   2  19 112.396 16.9654  40
  -2   2  19 127.971 21.3156  38
  -2   2  19 67.6257 27.3609  15
  -2   2  19 108.987 20.1552  27
  -2   2  18 377.954 28.6217  40
  -2   2  18 370.270 32.9484  38
  -2   2  18 346.776 29.4268  24
  -2   2  18 363.995 27.5837  21
  -2   2  18 327.708 47.9281  15
  -2   2  18 369.468 30.5303  27
  -2   2  17 679.582 42.2123  38
  -2   2  17 708.639 39.0696  40
  -2   2  17 711.034 38.7162  21
  -2   2  17 687.297 40.1747  24
  -2   2  17 605.766 60.7602  15
  -2   2  17 690.117 40.9354  27
  -2   2  16 8611.47 302.183  38
  -2   2  16 8803.02 299.949  24
  -2   2  16 8836.44 297.924  21
  -2   2  16 9259.81 344.233  15
  -2   2  16 8620.12 300.851  27
  -2   2  15 14.6213 13.5410  38
  -2   2  15 21.9656 13.5997  24
  -2   2  15 11.4356 11.1851  21
  -2   2  15 4.66461 16.4928  18
  -2   2  15 4.31903 15.8077  15
  -2   2  15 39.2652 13.3617  27
  -2   2  14 765.642 41.2963  38
  -2   2  14 743.064 39.3028  24
  -2   2  14 757.233 37.8636  21
  -2   2  14 746.890 60.9339  18
  -2   2  14 750.981 58.8359  15
  -2   2  14 743.753 39.4877  27
  -2   2  13 378.374 26.9451  38
  -2   2  13 390.096 24.8309  21
  -2   2  13 377.368 25.8662  24
  -2   2  13 469.727 45.1171  18
  -2   2  13 377.848 39.2391  15
  -2   2  13 385.900 25.8689  27
  -2   2  12 6680.71 228.389  38
  -2   2  12 6756.26 260.245  18
   2  -2 -12 6495.39 251.300  17
  -2   2  12 6521.12 254.636  15
  -2   2  12 6661.07 227.122  27
  -2   2  12 6661.84 225.022  21
  -2   2  12 6634.33 226.885  24
  -2   2  11 1182.27 70.4885  18
  -2   2  11 1215.48 68.8162  14
   2  -2 -11 1132.45 67.0346  17
  -2   2  10 9650.18 362.721  18
   2  -2 -10 10034.1 360.481  17
  -2   2  10 10333.8 361.082  14
  -2   2  10 10528.0 356.279   7
  -2   2   9 2.55100 12.0466  18
   2  -2  -9 2.39876 13.2102  17
  -2   2   9-2.29663 12.0769  14
  -2   2   9 2.03610 10.7069   7
  -2   2   8 5811.43 222.120  18
   2  -2  -8 5940.26 222.136  17
  -2   2   8 6223.45 221.107  14
  -2   2   8 5994.46 218.150   7
   2  -2  -7 1835.85 86.2761  17
  -2   2   7 2006.14 86.5186  16
  -2   2   7 1938.97 87.2005  18
  -2   2   7 1893.45 85.6056  14
  -2   2   7 1924.11 84.2430   7
  -2   2   6 238.028 24.3824  18
  -2   2   6 281.792 25.0041  16
  -2   2   6 307.002 25.9292  14
  -2   2   6 273.683 24.5513   7
  -2   2   5 3015.88 117.293  18
  -2   2   5 2906.27 115.494  16
  -2   2   5 3100.41 117.761   7
  -2   2   4 7666.39 272.550  18
  -2   2   4 8079.79 272.527  16
  -2   2   4 8065.73 274.543   7
  -2   2   3 7644.79 260.675  18
  -2   2   3 7624.29 260.383  16
  -2   2   2 5320.16 192.944  18
  -2   2   2 5528.62 193.608  16
  -2   2   1 809.482 36.7667  18
   2  -2  -1 864.070 43.0739  17
  -2   2   1 790.723 37.9522  16
  -2   2   1 866.416 43.6710   7
   2  -2  -1 912.208 41.5723   6
   2  -2   0 22037.2 704.339  17
   2  -2   0 23194.5 704.686   6
   2  -2   1 117.987 14.8755  17
   2  -2   1 133.052 15.4653  11
   2  -2   1 155.747 18.2001   6
   2  -2   2 1808.74 74.6988  11
   2  -2   2 1759.92 73.6667  13
   2  -2   2 1752.64 69.5506  17
   2  -2   3 7435.42 263.230  13
   2  -2   3 8002.94 267.544  11
   2  -2   4 2500.87 99.6693  13
   2  -2   4 2697.98 106.455   9
   2  -2   4 2607.87 105.498  10
   2  -2   4 2633.94 105.450  11
   2  -2   5 960.774 53.8457  10
   2  -2   5 1156.37 57.1500   9
   2  -2   5 1072.99 55.6501  11
   2  -2   6 23960.7 781.462  10
   2  -2   6 23716.7 781.650   9
   2  -2   6 22893.8 781.260  11
   2  -2   7 2138.49 93.9384   9
   2  -2   7 2005.27 93.1784  10
   2  -2   7 1915.24 91.4673  11
   2  -2   8 1093.05 64.8621  11
   2  -2   8 1227.84 68.5834  10
   2  -2   9 8802.04 326.609   9
   2  -2   9 9086.59 327.958  10
   2  -2   9 9289.02 328.665  11
   2  -2  10 8744.81 313.970  11
   2  -2  10 8368.89 312.172   9
   2  -2  10 8376.83 313.541  10
   2  -2  11 3197.21 119.283  43
   2  -2  11 3336.87 120.225  41
   2  -2  11 3325.37 118.802  23
   2  -2  11 3328.62 146.614   9
   2  -2  11 3445.49 148.052  11
   2  -2  11 3440.28 149.354  10
   2  -2  11 3253.41 119.186  29
   2  -2  11 3195.19 119.356  28
   2  -2  12 20208.1 647.141  43
   2  -2  12 20467.5 647.881  41
   2  -2  12 19400.5 645.117  23
   2  -2  12 19861.2 681.159  11
   2  -2  12 19911.4 683.960  10
   2  -2  12 18878.4 679.716   9
   2  -2  12 19317.9 645.586  29
   2  -2  12 19445.1 646.481  28
   2  -2  13 782.342 40.6507  43
   2  -2  13 787.019 40.7943  41
   2  -2  13 817.611 39.8937  23
   2  -2  13 890.479 63.0172  11
   2  -2  13 810.457 63.3981  10
   2  -2  13 767.056 60.1056   9
   2  -2  13 703.465 38.4696  29
   2  -2  13 690.066 38.7226  28
   2  -2  14 13642.7 448.148  43
   2  -2  14 13785.1 449.175  41
   2  -2  14 13535.5 446.065  23
   2  -2  14 12764.4 484.222   9
   2  -2  14 14156.5 488.414  11
   2  -2  14 13019.0 445.751  29
   2  -2  14 13059.1 446.962  28
   2  -2  15 7738.11 263.649  43
   2  -2  15 7725.26 261.902  23
   2  -2  15 7241.97 300.065   9
   2  -2  15 7414.94 262.471  28
   2  -2  16 514.209 33.7902  43
   2  -2  16 477.224 32.1864  23
   2  -2  16 429.148 30.6517  28
   2  -2  17 1702.95 74.5535  43
   2  -2  17 1684.44 72.7332  23
   2  -2  17 1690.25 105.717   9
   2  -2  17 1552.00 72.1574  28
   2  -2  18 1251.84 60.1247  43
   2  -2  18 1138.41 59.0390  42
   2  -2  18 1265.76 58.7726  23
   2  -2  18 1130.63 57.3267  28
   2  -2  19 314.321 27.2056  28
   2  -2  19 361.444 29.4450  43
   2  -2  19 362.735 29.5141  42
   2  -2  20 2434.86 104.461  28
   2  -2  20 2686.01 107.925  42
   2  -2  20 2791.57 107.754  43
   2  -2  21 925.702 48.7655  43
   2  -2  21 867.920 48.2700  42
  -2   1  23 11.4725 14.2777  27
  -2   1  23 16.3403 14.7211  40
  -2   1  22 3236.67 125.573  27
  -2   1  22 3156.18 122.990  40
  -2   1  21 507.550 37.0125  27
  -2   1  21 622.717 36.9893  40
  -2   1  20 501.255 35.8907  27
  -2   1  20 523.055 34.5059  40
  -2   1  19-1.47069 12.8063  40
  -2   1  19 8.83387 15.3844  38
  -2   1  19 1.67857 14.8721  27
  -2   1  19 5.41106 19.1219  15
  -2   1  18 3959.29 146.319  40
  -2   1  18 3961.54 150.274  38
  -2   1  18 3898.64 186.397  15
  -2   1  18 4030.74 149.333  27
  -2   1  17 152.970 18.8013  40
  -2   1  17 117.205 19.4609  38
  -2   1  17 128.596 17.1776  21
  -2   1  17 167.210 34.0703  15
  -2   1  17 168.750 20.3122  27
  -2   1  16 7083.48 249.006  38
  -2   1  16 7388.25 246.038  40
  -2   1  16 7243.29 245.515  21
  -2   1  16 6749.62 282.107  15
  -2   1  16 6962.92 247.572  27
  -2   1  15 5.48044 10.4092  40
  -2   1  15 16.2783 13.2570  38
  -2   1  15 4.33505 11.8535  21
  -2   1  15 16.1801 14.8000  15
  -2   1  15 16.5544 12.9577  27
  -2   1  14 2615.59 95.3155  40
  -2   1  14 2418.47 97.6143  38
  -2   1  14 2562.74 95.0356  21
  -2   1  14 2570.05 95.0386  22
  -2   1  14 2613.98 124.624  15
  -2   1  14 2432.12 96.5313  27
  -2   1  13 1025.96 48.1096  38
  -2   1  13 1007.38 65.8611  15
  -2   1  13 1051.38 47.8739  27
  -2   1  13 1059.13 45.6733  21
  -2   1  13 1064.38 45.8107  22
  -2   1  12 183.301 26.2054  15
  -2   1  11 1104.54 61.0208  19
   2  -1 -11 959.534 56.4393  17
  -2   1  11 918.302 59.1469  15
  -2   1  11 1082.81 64.6802  18
  -2   1  10 1166.64 69.4822  18
   2  -1 -10 1331.14 67.1224  17
  -2   1  10 1312.98 69.3326  15
  -2   1  10 1390.89 69.4820  19
  -2   1   9 900.020 51.8019  19
   2  -1  -9 941.206 51.9055  17
  -2   1   9 849.592 52.8148  18
  -2   1   9 861.466 51.1269  15
  -2   1   9 888.174 51.3962  14
  -2   1   9 901.066 49.9344   7
  -2   1   8 6817.12 252.405  18
  -2   1   8 6875.45 248.894  14
   2  -1  -8 7022.74 249.544  17
  -2   1   8 7215.79 248.283   7
  -2   1   7 3146.17 130.685  18
   2  -1  -7 3290.56 130.049  17
  -2   1   7 3538.21 128.675   7
   2  -1  -6 23511.6 768.452  17
  -2   1   6 22501.2 768.428  18
  -2   1   6 24112.9 760.051   1
   2  -1  -6 22716.9 758.665   2
  -2   1   6 23641.0 765.916   7
  -2   1   5 358.251 26.9326  18
   2  -1  -5 294.738 25.4570  17
  -2   1   5 325.424 24.4479  14
  -2   1   5 349.885 22.9957   1
  -2   1   5 347.987 25.1387   7
   2  -1  -5 293.348 20.6900   2
  -2   1   4 3077.65 62.4382  18
  -2   1   4 3157.36 60.6122  14
   2  -1  -3 10589.8 354.810  17
  -2   1   3 10475.9 351.264  14
  -2   1   2 4994.83 174.060  16
   2  -1  -2 5176.52 169.027   9
   2  -1  -2 5338.25 181.066  17
  -2   1   2 4986.63 178.300   7
   2  -1  -1 12.6414 5.59042   9
  -2   1   1 15.5891 6.35032  16
   2  -1  -1 27.4611 10.8925  17
  -2   1   1 12.3361 9.41214   7
  -2   1   0 10011.5 338.212  16
   2  -1   0 10961.2 342.998   9
   2  -1   0 10626.4 347.053  17
  -2   1   0 10465.9 345.886   7
   2  -1   1 2901.37 110.168  13
   2  -1   1 2839.16 105.475  17
   2  -1   1 3026.25 105.294   9
  -2   1  -1 2876.18 105.447   7
   2  -1   2 85.9566 12.0111  17
   2  -1   2 107.299 12.9145   9
   2  -1   2 87.5833 13.8621  13
   2  -1   3 4710.68 172.495  13
   2  -1   3 4934.81 172.379   9
  -2   1  -3 4938.72 171.094   1
   2  -1   4 17484.0 577.227   9
   2  -1   4 17112.7 575.857  13
   2  -1   4 17452.3 572.189   2
  -2   1  -4 17671.4 573.290   1
   2  -1   5 1111.65 52.8323  13
   2  -1   5 1130.18 54.9694   9
   2  -1   5 1078.91 48.5712   2
  -2   1  -5 1146.85 49.8623   1
   2  -1   6 19810.1 659.481   9
   2  -1   6 19347.9 654.164  13
   2  -1   6 20449.4 660.353  11
   2  -1   7 1104.46 55.9923  13
   2  -1   7 1227.28 62.3375  11
   2  -1   7 1229.59 61.6721   9
   2  -1   8 10840.2 371.422  11
   2  -1   8 10163.7 363.441  13
   2  -1   8 10685.1 370.735   9
   2  -1   8 10943.0 373.257  10
   2  -1   9 6389.31 234.990  11
   2  -1   9 6183.43 236.164  10
   2  -1   9 6245.93 234.553   9
   2  -1  10 2721.03 124.817   9
   2  -1  10 2963.92 125.848  11
   2  -1  11 732.296 53.3268   9
   2  -1  11 846.348 55.7743  11
   2  -1  12 938.090 43.6610  43
   2  -1  12 885.895 42.0819  29
   2  -1  12 891.039 42.2882  28
   2  -1  12 919.305 62.3318   9
   2  -1  13 37.6394 12.4198  43
   2  -1  13 49.7750 12.5543  29
   2  -1  13 39.0943 10.8617  28
   2  -1  13 11.1713 14.1112   9
   2  -1  14 3917.28 144.899  43
   2  -1  14 4020.30 144.849  28
   2  -1  14 3986.12 144.287  29
   2  -1  14 4033.33 177.149   9
   2  -1  15 66.2550 15.2799  43
   2  -1  15 58.1228 13.0068  29
   2  -1  15 101.227 14.9493  28
   2  -1  15 88.1944 24.7555   9
   2  -1  16 802.169 44.4284  42
   2  -1  16 857.339 44.8011  43
   2  -1  16 853.104 44.1742  28
   2  -1  16 836.585 43.6552  29
   2  -1  16 706.322 63.7516   9
   2  -1  17 816.458 45.4551  43
   2  -1  17 928.519 47.6302  42
   2  -1  17 869.292 45.8230  28
   2  -1  18 394.516 30.3233  42
   2  -1  18 426.493 31.0717  28
   2  -1  19 431.683 31.7579  42
   2  -1  19 404.068 30.1150  28
  -2   0  23 2.96522 13.2843  40
  -2   0  22 2429.91 98.1543  40
  -2   0  21 363.462 28.2335  40
  -2   0  20 1231.21 59.1766  40
  -2   0  20 1267.72 61.2482  27
  -2   0  19 1677.91 72.2394  40
  -2   0  19 1717.43 72.8308  22
  -2   0  19 1567.60 73.0173  27
  -2   0  18 134.719 19.0538  40
  -2   0  18 144.782 21.4264  27
  -2   0  17 249.850 21.8647  40
  -2   0  17 280.239 23.0120  22
  -2   0  17 245.487 37.2192  15
  -2   0  17 227.167 23.5119  27
  -2   0  16 2688.30 99.6184  40
  -2   0  16 2599.02 98.8579  22
  -2   0  16 2410.64 128.661  15
  -2   0  16 2519.51 100.417  27
  -2   0  15 141.077 17.2407  40
  -2   0  15 176.530 17.5699  21
  -2   0  15 179.632 17.9312  22
  -2   0  15 205.041 31.3201  19
  -2   0  15 195.380 31.1298  15
  -2   0  15 162.542 19.0003  27
  -2   0  14 14344.2 467.022  40
  -2   0  14 14317.1 466.834  21
  -2   0  14 14102.6 500.554  19
  -2   0  14 14193.4 467.060  22
  -2   0  14 14131.9 502.747  15
  -2   0  14 13769.1 468.531  27
  -2   0  13 432.335 25.4768  40
  -2   0  13 419.751 40.2092  15
  -2   0  13 481.131 27.5825  27
  -2   0  13 501.674 42.6943  19
  -2   0  13 435.065 25.0206  21
  -2   0  13 436.518 25.6575  22
  -2   0  12 2633.71 119.819  15
  -2   0  12 2705.98 120.462  19
  -2   0  11 2.61858 12.1172  15
  -2   0  11 10.0867 14.2908  19
   2   0 -10 2192.35 93.1409  17
  -2   0  10 2120.71 98.3251  15
  -2   0  10 2183.40 98.1252  19
  -2   0   9 505.030 36.8751  19
   2   0  -9 498.882 34.5281  17
  -2   0   9 535.376 37.3522  15
  -2   0   8 12906.3 439.776  19
  -2   0   8 13178.2 440.029  15
   2   0  -8 12730.8 435.884  17
   2   0  -7 4.53138 12.1887  17
  -2   0   7 1.63552 10.7020  15
  -2   0   7 1.30533 10.1664  12
  -2   0   6 11521.2 383.620   7
  -2   0   6 11690.4 377.372   1
   2   0  -6 11033.0 384.513  17
  -2   0   6 11331.4 384.988  15
  -2   0   6 11198.5 383.601  14
  -2   0   6 11475.4 382.136  12
  -2   0   5 448.277 24.5373   1
   2   0  -5 399.824 28.0958  17
  -2   0   5 400.742 27.4394  15
  -2   0   5 402.043 25.9685  14
  -2   0   4 1396.57 56.0807   1
   2   0  -4 1308.96 54.6433   2
  -2   0   4 1435.70 51.0213   5
   2   0  -4 1350.72 59.7344  17
  -2   0   4 1376.88 58.2627  15
  -2   0   4 1318.57 56.6979  14
  -2   0   3 1078.67 40.5977   5
  -2   0   3 974.904 44.6887   7
  -2   0   3 1088.54 45.0714   1
   2   0  -3 980.936 43.6462   2
  -2   0   3 1018.44 44.2762  15
  -2   0   3 977.124 43.3014  14
  -2   0   2 115266. 3642.20   5
  -2   0   2 113824. 3645.10   7
  -2   0   2 117095. 3646.47   1
   2   0  -2 110169. 3644.86   2
   2   0  -2 111179. 3648.53  17
  -2   0   2 115309. 3643.63  15
  -2   0   2 112323. 3642.95  14
  -2   0   1 56.9803 8.88064   5
  -2   0   1 31.3253 7.96086   7
   2   0  -1 38.3525 11.3996  17
  -2   0   1 42.3790 7.99766  15
  -2   0   1 43.6381 7.72617  14
   2   0   0 21867.7 727.115   2
  -2   0   0 23346.3 727.533   5
  -2   0   0 22185.3 728.025   1
  -2   0   0 22267.5 724.191   7
   2   0   0 23238.7 729.490  17
   2   0   0 22123.8 723.249   9
  -2   0   0 22121.7 720.949  14
   2   0   1 395.603 22.8043   2
  -2   0  -1 349.431 19.1536   7
  -2   0  -1 393.091 23.3611   1
   2   0   1 415.844 23.7809  17
   2   0   1 373.219 25.7243  13
   2   0   1 394.734 21.5128   9
  -2   0  -2 4551.71 158.528   7
   2   0   2 4637.96 163.990   2
  -2   0  -2 5004.34 165.748   1
   2   0   2 4868.98 165.316  17
   2   0   2 4935.34 169.592  13
   2   0   2 4809.70 164.818   9
  -2   0  -3 2656.99 93.8708   1
   2   0   3 2444.42 92.3939   2
   2   0   3 2532.46 98.1751  13
   2   0   3 2441.53 94.8496   9
  -2   0  -4 8170.02 265.629   1
   2   0   4 7770.48 271.382  13
   2   0   4 7608.14 269.192   9
   2   0   5 446.642 30.1061  13
   2   0   5 415.973 29.1724   9
   2   0   6 12763.7 431.661  13
   2   0   7 109.183 17.4124  13
   2   0   7 123.249 18.0219   9
   2   0   8 14725.0 504.435  13
   2   0   8 15072.6 506.503   9
   2   0   9 656.264 44.0836  13
   2   0   9 711.305 46.7235   9
  -2   0 -10 3065.06 128.986   5
   2   0  10 3041.97 130.762   9
   2   0  10 2979.10 127.653  13
   2   0  11 181.178 24.2202  13
   2   0  11 173.360 25.9113   9
   2   0  12 35.8192 16.3051   9
   2   0  12 34.4755 9.91173  31
   2   0  12 27.3502 10.0851  29
   2   0  12 30.0984 10.6423  28
   2   0  12 33.1436 9.97934  42
   2   0  13 2395.76 118.188   9
   2   0  13 2432.75 92.0202  31
   2   0  13 2360.21 91.5334  28
   2   0  13 2412.83 91.7863  29
   2   0  13 2372.45 91.9764  42
   2   0  14 1000.49 68.6636   9
   2   0  14 958.924 46.4752  42
   2   0  14 845.770 44.4824  29
   2   0  14 976.569 46.0954  28
   2   0  14 1022.99 46.7303  31
   2   0  15 34.9841 12.4223  42
   2   0  15 21.0994 11.6554  29
   2   0  15 33.9323 12.4845  28
   2   0  16 1191.58 56.2792  42
   2   0  16 1184.71 55.9773  29
   2   0  16 1191.26 55.6417  28
   2   0  17 622.876 37.3310  28
   2   0  17 630.247 37.4959  29
   2   0  18 80.3861 15.6635  28
  -2  -1  24 83.4096 16.8469  20
  -2  -1  23 200.203 22.6428  22
  -2  -1  22 6064.82 217.062  40
  -2  -1  22 6208.13 218.557  22
  -2  -1  21 30.5630 14.5370  40
  -2  -1  21 30.1427 14.0891  22
  -2  -1  20 6348.75 227.546  40
  -2  -1  20 6605.70 229.053  22
  -2  -1  19 95.3423 17.1289  40
  -2  -1  19 79.8697 16.7311  22
  -2  -1  19 69.3829 16.6146  23
  -2  -1  18 5018.77 179.969  40
  -2  -1  18 4953.45 222.116  19
  -2  -1  18 5183.47 181.062  22
  -2  -1  18 4923.67 181.257  23
  -2  -1  17 114.756 17.2261  40
  -2  -1  17 92.8621 15.8073  22
  -2  -1  17 137.672 17.8112  23
  -2  -1  17 113.654 17.6666  27
  -2  -1  16 1140.21 53.4853  40
  -2  -1  16 1213.05 54.3766  22
  -2  -1  16 1313.80 83.6291  19
  -2  -1  16 1202.66 54.8094  23
  -2  -1  16 1198.50 55.0740  27
  -2  -1  15 173.588 17.8133  40
  -2  -1  15 198.750 17.9180  22
  -2  -1  15 184.310 18.8693  23
  -2  -1  15 150.584 30.0031  19
  -2  -1  15 156.078 18.6900  27
  -2  -1  14 12337.4 406.292  40
  -2  -1  14 12457.7 406.466  22
  -2  -1  14 12172.0 441.571  19
  -2  -1  14 12333.0 407.431  23
  -2  -1  14 11641.9 440.114  10
  -2  -1  14 12089.4 407.509  27
  -2  -1  13 175.550 15.8413  40
  -2  -1  13 166.539 15.7044  22
  -2  -1  13 158.900 16.5628  23
  -2  -1  13 179.273 17.2634  27
  -2  -1  13 176.026 27.5584  19
  -2  -1  12 9806.33 359.421  19
  -2  -1  12 10150.3 360.218  15
  -2  -1  11 212.772 26.2329  15
  -2  -1  11 189.955 24.7450  19
  -2  -1  10 425.509 35.9989  19
  -2  -1  10 482.013 37.1862  15
  -2  -1   9 554.384 40.0144  19
  -2  -1   9 617.224 41.3316  15
  -2  -1   9 543.411 38.4418  12
  -2  -1   8 9925.70 354.723  19
   2   1  -8 9936.72 348.537  17
  -2  -1   8 10603.1 356.762  15
  -2  -1   8 10687.4 354.961  12
   2   1  -7 180.167 19.3589  17
  -2  -1   7 193.940 21.5092  15
  -2  -1   7 218.956 22.5353  12
   2   1  -6 19029.4 642.562  17
  -2  -1   6 19437.0 646.518  15
  -2  -1   6 20432.1 646.164  12
  -2  -1   6 19341.5 637.527   1
   2   1  -5 631.297 35.1554  17
  -2  -1   5 628.560 32.3783   8
  -2  -1   5 607.887 31.5083   1
   2   1  -4 4331.66 157.562  17
  -2  -1   4 4448.75 154.427   1
   2   1  -3 9.49611 10.8236  17
  -2  -1   3 23.8065 9.40383   1
  -2  -1   3 14.0741 8.36509   5
   2   1  -2 2817.20 106.548  13
  -2  -1   2 2924.30 104.750   5
  -2  -1   2 2880.69 105.534   1
   2   1  -1 314.798 21.9803  13
   2   1  -1 287.841 22.1500  17
  -2  -1   1 299.229 20.3685   5
   2   1   0 9369.18 318.698  13
  -2  -1   0 9429.05 316.653   5
  -2  -1   0 9588.05 316.846   1
   2   1   1 70.4510 12.7352  13
   2   1   1 57.3553 9.22002  16
  -2  -1  -1 63.6501 11.2184   1
  -2  -1  -1 47.6602 11.1629   5
   2   1   2 11001.6 370.055  16
  -2  -1  -2 11886.3 376.859   1
  -2  -1  -3 101.956 13.3357   1
  -2  -1  -3 83.4207 13.3014   5
  -2  -1  -4 8475.52 294.303   5
  -2  -1  -4 8677.57 289.404   1
   2   1   5 567.450 35.9095  13
  -2  -1  -5 483.926 32.4500   5
   2   1   6 3894.73 149.954  13
   2   1   6 3761.88 147.247   9
  -2  -1  -6 4051.14 148.180   5
   2   1   7 209.688 22.2301   9
   2   1   7 244.350 25.3839  13
  -2  -1  -7 215.998 22.7894   5
   2   1   8 636.559 43.7841  13
   2   1   8 602.990 41.7634   9
  -2  -1  -8 681.168 41.9253   5
   2   1   9 30.1991 15.0665  13
  -2  -1  -9 32.8153 12.4385   5
   2   1  10 6028.10 230.121  13
   2   1  11 584.810 47.6352  13
   2   1  11 644.639 33.1026  31
   2   1  11 660.161 32.8823  29
   2   1  11 655.698 32.5089  28
   2   1  12 64.3552 19.0317  13
   2   1  12 60.6102 11.4659  42
   2   1  12 82.4214 13.3716  31
   2   1  12 58.8584 12.0727  29
   2   1  12 52.8286 11.3575  28
   2   1  12 64.3185 12.1728  24
   2   1  13 1929.42 102.458  13
   2   1  13 1865.87 76.2774  24
   2   1  13 1962.09 77.0681  29
   2   1  13 1945.25 76.3998  28
   2   1  13 1921.91 77.2161  31
   2   1  14 6442.78 221.370  24
   2   1  14 6266.22 220.799  28
   2   1  14 6313.55 221.609  29
   2   1  14 6542.26 222.845  31
   2   1  15 956.048 46.9081  24
   2   1  15 963.635 47.4687  29
   2   1  15 896.915 46.2066  28
   2   1  15 1010.76 48.5467  31
   2   1  16 9225.06 315.519  29
   2   1  16 9017.66 314.343  28
   2   1  16 9472.67 316.903  31
   2   1  17 1163.29 55.2295  28
   2   1  17 1151.95 55.9249  29
   2   1  17 1127.19 56.4294  31
   2   1  18 2768.41 109.947  29
   2   1  19 696.255 41.4187  29
  -2  -2  25 219.853 21.3806  20
  -2  -2  25 277.997 23.3758  22
  -2  -2  24 299.913 25.0739  20
  -2  -2  24 277.390 24.8084  22
  -2  -2  23 492.041 33.4506  22
  -2  -2  23 440.726 32.3304  23
  -2  -2  23 493.495 32.8424  20
  -2  -2  22 1037.30 51.4269  40
  -2  -2  22 1078.26 53.1513  22
  -2  -2  22 935.122 50.4787  20
  -2  -2  22 1005.76 52.8578  23
  -2  -2  21 9.11261 12.6722  40
  -2  -2  21 19.3397 13.8707  22
  -2  -2  21 3.35763 14.1852  23
  -2  -2  20 3913.17 149.080  40
  -2  -2  20 4150.04 151.067  22
  -2  -2  20 3995.69 195.627  19
  -2  -2  20 4058.10 151.557  23
  -2  -2  19 194.360 21.7165  40
  -2  -2  19 189.951 22.3059  23
  -2  -2  19 231.565 22.9620  22
  -2  -2  19 211.879 39.2492  19
  -2  -2  18 2220.39 90.1153  40
  -2  -2  18 2141.37 125.826  19
  -2  -2  18 2134.70 91.0970  23
  -2  -2  18 2378.74 91.9752  22
  -2  -2  17 30.1879 15.5738  43
  -2  -2  17 30.2696 13.6183  40
  -2  -2  17 56.5823 15.4015  23
  -2  -2  17 33.2208 13.3422  22
  -2  -2  17 83.3141 28.1832  19
  -2  -2  16 896.087 46.5134  43
  -2  -2  16 862.132 42.9724  40
  -2  -2  16 917.612 69.6007  19
  -2  -2  16 833.888 42.6212  22
  -2  -2  16 792.774 43.1203  23
  -2  -2  16 932.260 71.7127  10
  -2  -2  15 44.4790 13.4045  40
  -2  -2  15 26.5036 13.3216  43
  -2  -2  15 50.4397 13.0157  23
  -2  -2  15 61.7652 12.8561  22
  -2  -2  15 58.0964 21.1570  19
  -2  -2  15 35.2080 19.5513  10
  -2  -2  14 5815.46 203.150  40
  -2  -2  14 5982.31 206.782  43
  -2  -2  14 5719.40 202.477  22
  -2  -2  14 6205.65 238.957  19
  -2  -2  14 5942.74 203.853  23
  -2  -2  13 151.701 15.9512  40
  -2  -2  13 162.791 17.9979  43
  -2  -2  13 154.689 15.6709  22
  -2  -2  13 177.446 16.6068  23
  -2  -2  13 167.968 27.1925  19
  -2  -2  12 14838.4 518.370  19
  -2  -2  11 279.238 30.9190  19
  -2  -2  10 2763.46 119.845  19
  -2  -2   9 60.7588 15.1306  19
  -2  -2   9 48.3919 16.0925  12
  -2  -2   8 519.240 37.5585  19
  -2  -2   8 594.258 40.7118  12
  -2  -2   7 1646.17 69.1900   1
  -2  -2   7 1583.11 74.8433  19
   2   2  -7 1651.47 71.9702  17
  -2  -2   7 1724.76 78.7191  12
  -2  -2   6 15232.5 502.083   1
  -2  -2   6 14982.8 507.582   8
  -2  -2   6 14627.4 506.946  19
   2   2  -6 15312.7 505.006  17
  -2  -2   6 15658.1 511.551  12
  -2  -2   5 2615.62 101.578   8
  -2  -2   5 2415.87 99.9662   6
  -2  -2   5 2625.24 98.0125   1
  -2  -2   5 2443.21 99.4701  19
   2   2  -5 2442.67 99.1641  17
  -2  -2   5 2619.27 104.070  12
  -2  -2   4 27537.7 886.117   8
  -2  -2   4 26686.8 882.936   1
  -2  -2   3 9999.61 335.639   1
   2   2  -3 9917.71 331.708  13
  -2  -2   2 2555.61 101.239   1
  -2  -2   2 2756.42 103.384   5
   2   2  -2 2673.00 98.6752  13
  -2  -2   1 2239.53 90.4559   5
   2   2  -1 2336.62 87.8460  13
  -2  -2   0 7732.07 264.822   5
  -2  -2   0 7504.41 263.218   1
   2   2   0 7844.19 262.434  13
  -2  -2  -1 1072.74 51.7500   1
   2   2   1 1118.63 51.8173  13
   2   2   1 1191.20 51.8388  16
  -2  -2  -2 12475.0 413.220   1
   2   2   2 12492.6 415.032  13
   2   2   2 12134.2 410.694  16
  -2  -2  -3-4.48629 9.57977   5
  -2  -2  -3 7.70953 10.0078   1
   2   2   3 16.9142 11.0605  13
   2   2   3 1.13397 8.15714  16
  -2  -2  -4 12169.2 413.367   5
  -2  -2  -4 12349.0 409.394   1
   2   2   4 12106.2 414.708  13
  -2  -2  -5 2616.27 106.672   5
   2   2   5 2678.51 109.277  13
  -2  -2  -6 34.8270 12.2026   5
   2   2   6 58.7636 14.3649  13
  -2  -2  -7 4516.15 170.182   5
   2   2   7 4458.12 173.860  13
  -2  -2  -8 32545.3 1049.79   5
   2   2   8 31073.9 1055.19  13
   2   2   9 14.2901 13.5041  13
   2   2  10 18939.7 644.366  13
   2   2  10 18604.3 612.349  24
   2   2  10 18731.4 612.845  31
   2   2  10 18844.1 612.320  29
   2   2  11 215.921 30.9283  13
   2   2  11 262.605 20.7898  38
   2   2  11 269.636 20.4159  24
   2   2  11 254.920 20.0361  31
   2   2  11 269.305 19.8329  29
   2   2  11 263.669 19.1606  28
   2   2  12 1308.71 79.3375  13
   2   2  12 1131.35 53.4529  38
   2   2  12 1249.13 53.8327  24
   2   2  12 1172.34 53.3961  31
   2   2  12 1218.11 52.5531  28
   2   2  12 1236.07 53.3620  29
   2   2  13 1074.76 53.2028  38
   2   2  13 1186.69 53.6766  24
   2   2  13 1235.23 54.6102  31
   2   2  13 1212.03 53.9147  29
   2   2  13 1169.47 52.8133  28
   2   2  14 10506.7 384.144  13
   2   2  14 9828.24 339.543  38
   2   2  14 10385.2 340.741  31
   2   2  14 10107.3 339.184  29
   2   2  14 9823.89 337.501  28
   2   2  14 9864.96 339.262  24
   2   2  15 73.6195 25.0740  13
   2   2  15 69.0260 14.8802  24
   2   2  15 90.9236 15.8823  29
   2   2  15 69.0211 14.5420  28
   2   2  15 69.1215 15.9163  31
   2   2  16 10811.2 370.140  28
   2   2  16 11226.9 372.463  29
   2   2  16 10863.1 371.983  24
   2   2  17 557.766 36.3456  29
   2   2  17 588.751 37.9261  24
   2   2  18 3987.53 149.941  29
   2   2  18 3966.79 149.886  24
   2   2  19 753.701 43.2895  29
   2   2  19 679.679 41.5009  24
   2   2  20 190.269 22.5628  29
   2   2  21 49.1277 16.8538  32
  -2  -3  27 58.7153 11.8224  22
  -2  -3  26 1942.18 78.2904  20
  -2  -3  26 2073.23 79.4528  22
  -2  -3  25 38.4873 12.9351  22
  -2  -3  25 62.1027 14.2991  23
  -2  -3  25 62.3944 14.3902  20
  -2  -3  24 1222.38 57.6786  22
  -2  -3  24 1237.39 57.4891  20
  -2  -3  24 1269.21 58.6580  23
  -2  -3  23 1017.21 51.1862  22
  -2  -3  23 930.131 49.9682  20
  -2  -3  23 1072.48 52.9374  23
  -2  -3  22 2856.56 111.977  20
  -2  -3  22 2849.30 112.047  22
  -2  -3  22 2785.54 112.650  23
  -2  -3  21 25.7154 15.2572  43
  -2  -3  21 27.0218 14.1244  23
  -2  -3  21 41.8544 14.9318  20
  -2  -3  21 33.9883 14.1302  22
  -2  -3  20 2845.28 119.177  43
  -2  -3  20 3006.87 117.015  22
  -2  -3  20 3022.02 117.863  23
  -2  -3  20 2998.36 116.628  20
  -2  -3  19 52.1292 15.0660  40
  -2  -3  19 55.0229 17.0717  43
  -2  -3  19 66.5858 16.2583  22
  -2  -3  19 68.4056 16.1648  23
  -2  -3  19 54.4979 15.8091  20
  -2  -3  19 28.5478 24.7796  19
  -2  -3  19 71.8643 28.3400  10
  -2  -3  18 8277.45 291.177  43
  -2  -3  18 8126.92 285.810  40
  -2  -3  18 8400.86 287.124  22
  -2  -3  18 8422.93 288.157  23
  -2  -3  18 8458.77 336.579  19
  -2  -3  18 8386.64 340.635  10
  -2  -3  17 235.753 22.6407  40
  -2  -3  17 195.851 23.5441  43
  -2  -3  17 224.527 21.7490  22
  -2  -3  17 187.280 21.0654  23
  -2  -3  17 162.820 34.6309  19
  -2  -3  17 256.428 41.7610  10
  -2  -3  16 4442.90 166.077  43
  -2  -3  16 4310.02 161.575  40
  -2  -3  16 4653.43 202.645  19
  -2  -3  16 4503.01 161.824  22
  -2  -3  16 4648.03 163.419  23
  -2  -3  16 4783.32 208.587  10
  -2  -3  15 1540.29 69.6636  43
  -2  -3  15 1567.19 66.7438  40
  -2  -3  15 1568.72 95.1121  19
  -2  -3  15 1624.83 66.9069  22
  -2  -3  15 1571.67 67.4215  23
  -2  -3  15 1603.40 98.8608  10
  -2  -3  14 1224.70 57.3343  43
  -2  -3  14 1218.21 54.4984  40
  -2  -3  14 1246.17 53.9346  22
  -2  -3  14 1281.44 80.6289  19
  -2  -3  14 1226.53 54.8013  23
  -2  -3  14 1174.65 79.3339  11
  -2  -3  13 361.743 26.3597  43
  -2  -3  13 345.387 24.5434  40
  -2  -3  13 371.610 23.8494  22
  -2  -3  13 390.068 24.9658  23
  -2  -3  13 431.971 42.6532  19
  -2  -3  13 328.896 38.5663  11
  -2  -3  12 13585.5 446.070  43
  -2  -3  12 13624.9 443.040  40
  -2  -3  12 13869.5 475.105  19
  -2  -3  12 13043.7 441.100  22
  -2  -3  12 13275.6 442.023  23
  -2  -3  11 47.7806 17.2237  19
  -2  -3  10 7181.72 266.572  19
  -2  -3   9 1451.22 75.0658  19
  -2  -3   8 185.319 22.5233  19
  -2  -3   8 169.889 24.1005  12
  -2  -3   7 902.686 47.8778   1
  -2  -3   7 960.503 56.3234  12
  -2  -3   7 851.413 49.9570  19
  -2  -3   6 2598.35 105.267   1
  -2  -3   6 2546.64 111.139   6
  -2  -3   6 2536.46 105.982  19
  -2  -3   6 2601.25 112.085   8
  -2  -3   6 2839.92 113.445  12
  -2  -3   5 322.178 31.0035   6
  -2  -3   5 333.334 30.2334   8
  -2  -3   5 403.704 29.5518   1
  -2  -3   5 346.461 26.9218  19
  -2  -3   5 300.840 28.0235  12
  -2  -3   4 17465.0 575.167   8
  -2  -3   4 17827.2 569.946   1
  -2  -3   4 16128.6 573.942   6
  -2  -3   4 17027.6 573.440  12
  -2  -3   4 16914.5 565.185  19
  -2  -3   3 1006.73 51.5868   1
  -2  -3   3 1021.34 54.8965   8
  -2  -3   3 1000.47 47.2672  19
  -2  -3   3 1073.97 54.6305  12
  -2  -3   2 6709.65 242.770   8
  -2  -3   2 6857.65 239.490   1
   2   3  -1 782.108 38.7648  13
  -2  -3   0 16536.1 546.735   1
   2   3   0 16257.3 541.233  13
  -2  -3  -1 114.412 17.0023   1
  -2  -3  -1 141.227 19.0357   5
   2   3   1 148.752 16.9690  13
   2   3   1 118.539 18.2912  16
  -2  -3  -2 20866.7 671.331   5
  -2  -3  -2 20208.7 668.641   1
   2   3   2 20061.0 667.117  13
   2   3   2 19583.5 668.875  16
  -2  -3  -3 682.768 41.0554   1
  -2  -3  -3 655.097 41.8387   5
   2   3   3 676.691 41.0724  13
   2   3   3 766.761 42.4031  16
  -2  -3  -4 17070.1 565.034   1
  -2  -3  -4 16747.9 567.800   5
   2   3   4 16731.8 567.616  13
   2   3   4 17004.3 565.131  16
  -2  -3  -5 324.957 28.7396   5
   2   3   5 328.751 29.3283  13
  -2  -3  -6 2145.90 95.5684   5
   2   3   6 2162.22 98.3526  13
  -2  -3  -7 390.727 33.2977   5
   2   3   7 446.639 37.4011  13
  -2  -3  -8 6693.50 247.532   5
   2   3   8 6720.61 254.718  13
   2   3   9 574.985 46.8151  13
   2   3   9 556.704 31.2701  38
   2   3   9 573.746 30.2721  24
   2   3   9 619.372 31.0269  31
   2   3   9 578.941 29.7934  28
   2   3   9 587.311 30.4720  29
   2   3  10 19767.0 665.169  13
   2   3  10 18979.1 629.412  38
   2   3  10 19506.9 628.229  24
   2   3  10 19217.9 628.376  31
   2   3  10 18872.2 626.947  28
   2   3  10 19198.6 627.787  29
   2   3  11 3.93410 16.2048  13
   2   3  11 9.91780 11.2435  38
   2   3  11 19.1494 10.6523  24
   2   3  11 14.9594 9.36467  31
   2   3  11 17.6462 9.78625  29
   2   3  11 29.1446 11.1785  28
   2   3  12 7624.17 290.939  13
   2   3  12 7339.47 252.338  38
   2   3  12 7209.28 250.723  24
   2   3  12 7109.02 251.139  31
   2   3  12 7504.08 249.843  28
   2   3  12 7226.41 250.224  29
   2   3  13 53.8318 14.8639  38
   2   3  13 64.6959 14.2517  24
   2   3  13 42.2013 22.2285  13
   2   3  13 59.7686 13.8175  28
   2   3  13 73.6279 14.7692  29
   2   3  14 89.0748 18.0321  38
   2   3  14 89.0505 16.1819  24
   2   3  14 49.7241 15.3548  29
   2   3  14 95.4266 15.8911  28
   2   3  15 99.7646 18.7946  38
   2   3  15 100.226 17.2976  24
   2   3  15 102.970 31.3015  13
   2   3  15 100.604 18.0410  29
   2   3  15 102.947 16.2548  28
   2   3  16 4240.94 161.554  38
   2   3  16 4538.69 161.657  24
   2   3  16 4651.47 209.852  13
   2   3  16 4094.74 159.166  29
   2   3  17 383.380 31.2765  38
   2   3  17 373.925 30.3814  24
   2   3  17 322.331 50.1006  13
   2   3  17 316.700 28.3246  29
   2   3  18 5356.40 196.398  38
   2   3  18 5264.94 194.917  24
   2   3  18 5434.43 195.240  29
   2   3  19 567.204 38.7362  38
   2   3  19 576.525 38.2299  29
   2   3  19 612.671 39.5717  24
   2   3  20 1139.79 58.7338  24
   2   3  20 1262.71 60.1553  29
   2   3  20 1173.96 59.9822  32
   2   3  21 42.1376 15.6431  24
   2   3  21 17.3095 14.6728  29
   2   3  21 39.0536 16.2284  32
   2   3  22 1206.93 56.2611  32
   2   3  22 1042.99 53.6381  24
  -2  -4  26 2042.49 77.4492  23
  -2  -4  26 1933.68 76.4355  20
  -2  -4  26 1964.39 76.8381  22
  -2  -4  25 33.8981 13.2276  23
  -2  -4  25 44.2130 13.4417  22
  -2  -4  25 23.2016 11.5905  20
  -2  -4  24 2249.93 94.9477  43
  -2  -4  24 2311.40 94.0702  20
  -2  -4  24 2477.16 95.4369  22
  -2  -4  24 2596.02 96.5705  23
  -2  -4  23 279.190 27.2423  43
  -2  -4  23 328.066 26.9293  22
  -2  -4  23 356.412 27.6984  23
  -2  -4  23 269.441 25.4624  20
  -2  -4  22 1421.93 67.3038  43
  -2  -4  22 1354.03 63.7954  22
  -2  -4  22 1388.59 64.4007  20
  -2  -4  22 1403.89 65.2230  23
  -2  -4  21 2748.49 111.527  43
  -2  -4  21 2679.12 107.850  22
  -2  -4  21 2731.96 108.542  20
  -2  -4  21 2713.08 108.986  23
  -2  -4  20 1053.86 55.5810  43
  -2  -4  20 993.865 51.7797  22
  -2  -4  20 988.073 51.6350  20
  -2  -4  20 962.500 51.8505  23
  -2  -4  19 1262.57 64.0082  43
  -2  -4  19 1269.69 60.8442  22
  -2  -4  19 1272.85 61.0555  20
  -2  -4  19 1316.55 62.2620  23
  -2  -4  18 2721.50 111.161  43
  -2  -4  18 2663.69 106.501  22
  -2  -4  18 2724.55 107.645  23
  -2  -4  18 2654.29 107.061  20
  -2  -4  18 2740.39 147.706  19
  -2  -4  18 2792.31 153.240  10
  -2  -4  17 67.8389 17.7834  43
  -2  -4  17 73.7964 15.2115  22
  -2  -4  17 61.6655 14.6079  23
  -2  -4  17 34.5934 14.1876  20
  -2  -4  17 83.9431 27.2049  19
  -2  -4  17 45.8682 26.0377  10
  -2  -4  16 4093.53 152.715  43
  -2  -4  16 3840.34 150.896  41
  -2  -4  16 4002.57 147.710  22
  -2  -4  16 3990.38 148.663  20
  -2  -4  16 3786.60 184.279  19
  -2  -4  16 4165.41 148.895  23
  -2  -4  16 4361.03 196.591  10
  -2  -4  16 4113.73 191.658  11
  -2  -4  15 2348.52 97.0733  43
  -2  -4  15 2498.92 128.319  19
  -2  -4  15 2351.80 93.0147  22
  -2  -4  15 2323.77 93.5203  23
  -2  -4  15 2302.47 93.6025  20
  -2  -4  15 2609.13 134.693  10
  -2  -4  15 2468.02 132.603  11
  -2  -4  14 28.4970 13.0819  43
  -2  -4  14 42.5984 12.4844  23
  -2  -4  14 81.0112 14.9703  20
  -2  -4  14 64.8374 13.6853  22
  -2  -4  14 46.3686 21.1277  19
  -2  -4  14 37.3960 21.2338  11
  -2  -4  13 705.520 39.9091  43
  -2  -4  13 692.925 36.1372  22
  -2  -4  13 800.212 59.8457  19
  -2  -4  13 710.735 37.2339  20
  -2  -4  13 640.607 36.1495  23
  -2  -4  13 672.989 58.9069  11
  -2  -4  12 3280.89 118.530  34
  -2  -4  12 3170.14 119.933  43
  -2  -4  12 3026.18 115.437  22
  -2  -4  12 3086.62 143.583  19
  -2  -4  12 3336.86 117.872  20
  -2  -4  12 3158.94 116.201  23
  -2  -4  11 2.40054 10.9910  43
  -2  -4  11 4.60186 9.07560  22
  -2  -4  11 6.55966 10.5468  23
  -2  -4  11 9.31333 10.7510  20
  -2  -4  11-3.29078 10.8659  34
  -2  -4  11-3.22497 16.1173  19
  -2  -4  10 8980.19 297.496  34
  -2  -4  10 8574.13 298.238  43
  -2  -4  10 8632.40 321.382  19
  -2  -4  10 8996.13 296.645  20
  -2  -4   9 1272.91 70.4761  19
  -2  -4   8 661.132 50.8795  12
  -2  -4   8 654.311 44.8219  19
  -2  -4   7 170.176 23.1226  19
  -2  -4   7 196.146 28.3742  12
  -2  -4   7 182.643 24.6228   1
  -2  -4   7 185.898 30.9757   6
  -2  -4   6 7909.18 289.223  19
  -2  -4   6 8538.82 293.555   1
  -2  -4   6 8387.18 303.070   6
  -2  -4   6 8170.40 299.703  12
  -2  -4   5 35.2341 15.0119   8
  -2  -4   5 39.2137 18.3979   6
  -2  -4   5 60.9293 14.9356   1
  -2  -4   5 64.1750 16.5617  12
  -2  -4   4 8178.62 296.332   8
  -2  -4   4 8360.98 289.595   1
  -2  -4   4 7943.80 296.428   6
  -2  -4   4 7990.19 291.457  12
  -2  -4   3 104.156 17.7837   1
  -2  -4   3 62.8396 18.1063   8
  -2  -4   3 74.0982 17.1666  12
  -2  -4   2 10388.3 362.224   1
  -2  -4   2 10406.6 367.059   8
  -2  -4   2 10484.2 362.163  12
  -2  -4   1 77.1277 18.5330   8
  -2  -4   1 67.0974 16.1730   1
  -2  -4   1 99.9849 17.5600  12
  -2  -4   0 869.933 50.7556   1
  -2  -4   0 830.504 52.1128   8
   2   4   0 812.981 51.7578  16
  -2  -4  -1 1458.41 72.2769   1
   2   4   1 1496.07 75.4414  16
  -2  -4  -2 2201.82 96.2709   1
   2   4   2 2207.10 92.0240  13
   2   4   2 2020.31 96.5866  16
  -2  -4  -3 421.743 34.2483   1
   2   4   3 407.273 32.0979  13
   2   4   3 398.495 34.3280  16
  -2  -4  -4 20139.1 665.600   1
   2   4   4 20013.4 665.162  13
   2   4   4 19270.1 667.455  16
  -2  -4  -5 2.55069 11.8017   5
   2   4   5 2.49039 11.2801  13
   2   4   5-5.04394 13.0462  16
  -2  -4  -6 12032.0 426.278   5
   2   4   6 12387.7 428.989  13
   2   4   7 328.391 33.7235  13
  -2  -4  -7 318.104 31.7156   5
   2   4   7 329.622 21.9832  38
   2   4   7 272.445 20.2710  35
   2   4   7 325.362 21.1976  29
   2   4   8 77.0760 21.2935  13
   2   4   8 47.7407 12.3360  38
   2   4   8 56.6331 11.3227  24
   2   4   8 55.9302 12.8088  35
   2   4   8 36.3141 11.4310  29
   2   4   9 219.301 19.7319  38
   2   4   9 212.857 18.1248  24
   2   4   9 206.460 30.6295  13
   2   4   9 171.541 17.7307  29
   2   4  10 5018.40 180.661  38
   2   4  10 5123.70 178.817  24
   2   4  10 5186.52 214.321  13
   2   4  10 5057.52 178.743  29
   2   4  11 81.9884 15.8387  38
   2   4  11 76.1930 13.7975  24
   2   4  11 70.6689 22.9936  13
   2   4  11 90.1543 15.4992  29
   2   4  12 9749.03 332.350  38
   2   4  12 9869.96 330.686  24
   2   4  12 9645.17 373.788  13
   2   4  12 9573.65 329.848  27
   2   4  12 9731.51 330.154  29
   2   4  13 45.7105 14.7778  38
   2   4  13 51.5143 14.2483  24
   2   4  13 20.1381 22.3483  18
   2   4  13 82.8029 27.6862  13
   2   4  13 43.0687 14.4206  27
   2   4  13 39.3031 13.9586  29
   2   4  14 977.289 52.2303  38
   2   4  14 943.442 50.6177  24
   2   4  14 968.645 80.3574  13
   2   4  14 896.579 49.0929  29
   2   4  14 1018.57 50.6550  27
   2   4  15 27.4094 14.9527  38
   2   4  15 11.7135 13.8755  24
   2   4  15 17.5834 21.4439  13
   2   4  15 3.27837 14.2803  29
   2   4  16 2968.68 122.136  38
   2   4  16 3184.80 121.759  24
   2   4  16 2902.57 163.297  13
   2   4  16 3046.29 120.702  29
   2   4  17 250.487 27.7796  38
   2   4  17 264.398 26.0481  24
   2   4  17 262.360 26.5712  32
   2   4  17 265.673 25.5497  29
   2   4  18 3682.09 148.134  38
   2   4  18 3855.88 147.879  24
   2   4  18 3968.30 149.116  32
   2   4  18 3924.84 147.257  29
   2   4  19-14.9204 16.7118  38
   2   4  19 1.77792 13.9495  24
   2   4  19-11.0074 14.4978  32
   2   4  19 1.71471 14.3041  29
   2   4  20 2929.56 122.328  38
   2   4  20 3110.86 122.638  24
   2   4  20 3234.64 124.260  32
   2   4  20 3223.20 122.534  29
   2   4  21 16.0818 14.7353  38
   2   4  21 12.5506 13.0966  24
   2   4  21 34.4491 15.1129  29
   2   4  21 4.88534 14.7614  32
   2   4  22 18.9366 14.8025  32
   2   4  22 58.7069 15.6110  24
   2   4  23 14.9302 12.2693  32
   2   4  23-2.37271 11.5371  24
  -2  -5  26 154.951 15.2587  43
  -2  -5  26 170.157 15.3416  23
  -2  -5  25 674.199 36.1944  43
  -2  -5  25 780.231 37.2690  22
  -2  -5  25 713.448 36.4951  23
  -2  -5  24 1933.40 78.9707  43
  -2  -5  24 1913.36 77.4521  20
  -2  -5  24 1922.17 77.4736  22
  -2  -5  24 1911.88 77.9425  23
  -2  -5  23 398.935 30.0617  43
  -2  -5  23 392.286 27.9929  20
  -2  -5  23 405.891 28.8586  22
  -2  -5  23 436.947 29.7596  23
  -2  -5  22 1526.59 71.0067  43
  -2  -5  22 1565.76 69.0766  20
  -2  -5  22 1535.57 68.6336  22
  -2  -5  22 1578.37 69.0590  23
  -2  -5  21 5060.46 188.151  43
  -2  -5  21 5105.28 184.807  22
  -2  -5  21 5250.69 185.600  23
  -2  -5  21 5058.06 184.953  20
  -2  -5  20 18.4759 14.8147  43
  -2  -5  20 19.3884 13.2244  20
  -2  -5  20 27.1753 14.6460  23
  -2  -5  20 1.56832 12.5782  22
  -2  -5  19 71.2161 18.1042  43
  -2  -5  19 53.6793 16.6431  41
  -2  -5  19 42.5308 15.5119  20
  -2  -5  19 30.4238 13.6818  23
  -2  -5  19 34.5881 13.9196  22
  -2  -5  18 1445.47 70.7747  43
  -2  -5  18 1482.58 70.8288  41
  -2  -5  18 1475.84 67.3402  23
  -2  -5  18 1522.37 68.7513  20
  -2  -5  18 1493.52 67.5996  22
  -2  -5  17 706.520 44.4098  43
  -2  -5  17 721.146 44.4831  41
  -2  -5  17 728.256 41.7079  20
  -2  -5  17 755.569 41.7730  22
  -2  -5  17 875.360 72.2178  19
  -2  -5  17 682.964 40.4466  23
  -2  -5  17 517.216 62.1125  11
  -2  -5  17 660.073 68.7580  10
  -2  -5  16 642.771 40.1722  43
  -2  -5  16 640.238 40.3535  41
  -2  -5  16 552.474 36.3485  20
  -2  -5  16 582.263 35.6009  22
  -2  -5  16 570.667 35.3586  23
  -2  -5  16 567.781 58.4814  19
  -2  -5  16 491.289 58.4831  10
  -2  -5  16 565.304 61.6232  11
  -2  -5  15 2904.06 115.484  43
  -2  -5  15 2904.30 110.920  22
  -2  -5  15 2883.54 112.784  20
  -2  -5  15 2923.21 111.363  23
  -2  -5  15 2693.50 143.585  19
  -2  -5  15 3138.65 156.269  10
  -2  -5  15 2775.76 150.879  11
  -2  -5  14 244.204 24.7064  43
  -2  -5  14 258.300 22.5255  22
  -2  -5  14 259.991 23.5048  20
  -2  -5  14 269.462 22.8216  23
  -2  -5  14 271.322 38.9475  19
  -2  -5  14 307.535 42.0743  10
  -2  -5  14 247.436 40.4259  11
  -2  -5  13 1227.49 59.9705  43
  -2  -5  13 1310.40 82.6648  19
  -2  -5  13 1271.55 56.7142  22
  -2  -5  13 1301.23 58.5564  20
  -2  -5  13 1298.27 57.0900  23
  -2  -5  13 1302.63 59.2351  34
  -2  -5  13 1304.30 89.3286  11
  -2  -5  12 4896.85 178.912  43
  -2  -5  12 4780.30 205.496  19
  -2  -5  12 5085.24 177.421  20
  -2  -5  12 4963.51 174.944  22
  -2  -5  12 4834.10 174.276  23
  -2  -5  12 5194.27 178.303  34
  -2  -5  12 5012.36 216.223  11
  -2  -5  11 222.965 20.9177  43
  -2  -5  11 247.553 21.4407  20
  -2  -5  11 238.728 21.3353  34
  -2  -5  11 188.311 29.8182  19
  -2  -5  10 2308.60 90.3715  34
  -2  -5  10 2331.97 90.7817  43
  -2  -5  10 2316.16 90.2664  20
  -2  -5   9 1696.47 68.6866  34
  -2  -5   9 1644.68 68.5742  43
  -2  -5   9 1675.02 68.4009  20
  -2  -5   8 9049.63 300.952  34
  -2  -5   8 8831.79 300.654  43
  -2  -5   8 8934.81 300.850  20
  -2  -5   7 3351.18 142.285   1
  -2  -5   7 3274.40 151.470   6
  -2  -5   7 3367.28 121.318  34
  -2  -5   6 2310.20 108.903  12
  -2  -5   6 2133.07 112.473   6
  -2  -5   6 2246.62 104.296   1
  -2  -5   5 2032.62 98.6483  12
  -2  -5   5 1969.93 95.5216   1
  -2  -5   5 2034.45 104.880   6
  -2  -5   4 391.697 35.3020  12
  -2  -5   4 404.084 41.4270   6
  -2  -5   4 314.277 32.3690   1
  -2  -5   4 451.317 42.1586   8
  -2  -5   3 109.480 21.0803  12
  -2  -5   3 133.277 27.4530   6
  -2  -5   3 101.928 21.0723   1
  -2  -5   3 135.435 23.8867   8
   2   5  -2 32982.5 1053.70  16
  -2  -5   2 30403.5 1040.78  12
  -2  -5   2 31792.5 1044.58   1
  -2  -5   2 31171.7 1050.44   8
   2   5  -1 269.490 33.7163  16
  -2  -5   1 335.346 33.2517   1
  -2  -5   1 306.988 35.1456   8
   2   5   0 9845.05 347.906  16
  -2  -5   0 9449.44 345.391   8
  -2  -5   0 9274.84 340.599   1
   2   5   1 2477.92 115.179  16
  -2  -5  -1 2375.61 113.374   8
  -2  -5  -1 2400.52 110.664   1
   2   5   2 378.324 37.0941  16
  -2  -5  -2 325.791 32.9528   1
  -2  -5  -2 370.339 36.3097   8
  -2  -5  -3 257.297 30.0071   1
  -2  -5  -3 249.990 31.2507   8
   2   5   3 249.028 30.6517  16
   2   5   3 240.463 19.3983  35
  -2  -5  -4 10393.0 385.713   8
  -2  -5  -4 10990.9 384.400   1
   2   5   4 10769.9 358.233  35
   2   5   4 10844.8 387.781  16
   2   5   5 1252.76 70.8006  13
   2   5   5 1234.05 74.5272  16
   2   5   5 1244.94 53.7179  38
  -2  -5  -5 1314.64 75.6850   8
   2   5   5 1221.92 53.9796  35
   2   5   5 1303.64 53.6939  29
   2   5   6 12008.3 424.262  13
   2   5   6 11996.5 396.318  38
  -2  -5  -6 11855.9 425.768   8
   2   5   6 11502.0 395.938  35
   2   5   6 12184.0 395.567  29
   2   5   7 1264.58 75.4228  13
   2   5   7 1271.03 54.9632  38
   2   5   7 1112.88 53.1979  35
   2   5   7 1231.62 53.2703  29
   2   5   8 490.326 47.0489  13
   2   5   8 545.365 32.1224  38
   2   5   8 430.627 27.4162  24
   2   5   8 550.185 32.3754  35
   2   5   8 458.858 29.5259  29
   2   5   9 65.8388 15.4125  38
   2   5   9 40.4422 12.3555  24
   2   5   9 62.2207 22.2201  13
   2   5   9 46.3234 13.6805  29
   2   5  10 8137.44 276.653  38
   2   5  10 7846.98 273.185  24
   2   5  10 8643.65 318.390  13
   2   5  10 7834.31 274.173  29
   2   5  11 83.9191 17.1817  38
   2   5  11 71.0128 14.9882  24
   2   5  11 82.9597 26.6029  13
   2   5  11 90.1795 16.3732  29
   2   5  12 11536.9 391.469  38
   2   5  12 11560.7 388.782  24
   2   5  12 11969.9 440.061  13
   2   5  12 11514.9 389.820  29
   2   5  12 11255.8 389.535  27
   2   5  13 384.153 31.3478  38
   2   5  13 341.034 28.3953  24
   2   5  13 305.362 46.2495  18
   2   5  13 374.642 49.9616  13
   2   5  13 386.016 29.5378  27
   2   5  13 314.900 26.8247  29
   2   5  14 3128.06 166.697  13
   2   5  14 3398.43 169.760  18
   2   5  14 3133.94 125.121  38
   2   5  14 3076.84 121.976  24
   2   5  14 3087.05 122.392  32
   2   5  14 3139.04 122.488  29
   2   5  14 2995.26 121.181  27
   2   5  15 427.098 33.1528  38
   2   5  15 396.930 31.3324  24
   2   5  15 345.413 30.3647  32
   2   5  15 398.444 31.0874  29
   2   5  15 395.803 30.5439  27
   2   5  16 687.410 44.7990  38
   2   5  16 668.920 42.2873  24
   2   5  16 710.822 43.6340  32
   2   5  16 702.745 42.7593  29
   2   5  16 693.007 41.8177  27
   2   5  17 66.6675 19.3018  38
   2   5  17 60.8937 17.1635  24
   2   5  17 85.0352 19.5072  32
   2   5  17 70.7597 17.0388  29
   2   5  17 87.9869 17.2261  27
   2   5  18 4784.16 177.367  38
   2   5  18 4721.38 175.028  24
   2   5  18 4632.92 175.251  32
   2   5  18 4711.00 174.456  29
   2   5  19 5.44059 14.8391  38
   2   5  19 13.5234 14.3748  24
   2   5  19 12.2325 15.2219  32
   2   5  19 21.3793 15.1446  29
   2   5  20 3511.38 133.855  38
   2   5  20 3435.13 132.003  24
   2   5  20 3457.79 132.902  32
   2   5  20 3430.37 131.398  29
   2   5  21 43.2565 15.2599  38
   2   5  21 68.1290 15.9446  24
   2   5  21 51.6158 15.5951  32
   2   5  21 43.3184 14.4433  29
   2   5  22 266.277 22.7506  32
   2   5  22 317.591 24.2319  38
   2   5  22 256.786 22.3717  24
   2   5  23 8.39651 11.4501  32
   2   5  23 36.2316 11.3454  24
  -2  -6  25 206.325 16.9387  43
  -2  -6  25 200.954 16.6072  23
  -2  -6  24 888.202 43.1727  43
  -2  -6  24 928.568 42.5783  23
  -2  -6  23 849.776 43.9024  43
  -2  -6  23 883.876 42.7385  23
  -2  -6  22 417.890 29.8831  43
  -2  -6  22 393.977 28.0334  22
  -2  -6  22 454.508 29.2408  23
  -2  -6  21 1119.46 55.6735  43
  -2  -6  21 1074.78 54.4311  41
  -2  -6  21 1120.29 53.0994  22
  -2  -6  21 1099.54 52.9982  23
  -2  -6  20 25.6517 13.7286  43
  -2  -6  20 8.64438 12.7785  41
  -2  -6  20 33.6152 14.2346  23
  -2  -6  20 20.0884 12.4100  20
  -2  -6  20 44.1263 14.1899  22
  -2  -6  19 127.624 21.3762  43
  -2  -6  19 100.777 19.7905  41
  -2  -6  19 95.8860 16.3589  23
  -2  -6  19 111.867 17.1661  22
  -2  -6  19 97.9344 17.8079  20
  -2  -6  18 2790.06 113.317  43
  -2  -6  18 2874.60 115.126  41
  -2  -6  18 2738.57 110.743  20
  -2  -6  18 2795.20 109.786  22
  -2  -6  18 2785.38 109.762  23
  -2  -6  17 73.4977 18.1845  43
  -2  -6  17 42.4251 15.1482  41
  -2  -6  17 57.9515 15.6264  23
  -2  -6  17 76.9944 16.3766  22
  -2  -6  17 64.0602 15.9434  20
  -2  -6  16 3930.75 150.930  41
  -2  -6  16 3947.39 148.442  43
  -2  -6  16 3934.54 146.652  20
  -2  -6  16 3860.85 144.381  22
  -2  -6  16 3845.66 143.927  23
  -2  -6  16 4089.68 193.709  10
  -2  -6  16 3525.46 186.919  11
  -2  -6  15 457.370 33.2876  43
  -2  -6  15 463.832 32.5066  20
  -2  -6  15 399.088 29.8407  22
  -2  -6  15 393.074 29.2522  23
  -2  -6  15 423.674 53.7726  10
  -2  -6  14 3952.58 150.925  43
  -2  -6  14 4114.51 151.047  20
  -2  -6  14 3961.78 147.921  22
  -2  -6  14 4022.13 191.021  10
  -2  -6  14 4360.98 198.585  11
  -2  -6  13 1128.83 55.4211  43
  -2  -6  13 1136.98 55.0930  25
  -2  -6  13 1099.82 54.5287  20
  -2  -6  13 1129.42 82.4099  10
  -2  -6  13 1045.93 82.3261  11
  -2  -6  12 51.7638 15.7628  43
  -2  -6  12 62.0722 14.9605  20
  -2  -6  12 50.8609 15.9415  34
  -2  -6  12 20.1942 23.4151  11
  -2  -6  11 3236.26 125.027  43
  -2  -6  11 3379.20 125.781  20
  -2  -6  11 3354.24 126.043  34
  -2  -6  11 3332.29 161.611  11
  -2  -6  10 10160.6 340.277  34
  -2  -6  10 9749.57 338.964  43
  -2  -6  10 10214.8 340.183  20
  -2  -6   9 1850.42 75.0744  20
  -2  -6   9 1729.47 73.9380  34
  -2  -6   8 15239.4 505.003  34
  -2  -6   7 154.471 17.6216  34
  -2  -6   7 188.988 32.7937   1
  -2  -6   6 1732.82 70.6409  34
   2   6  -6 1714.28 68.5747  44
  -2  -6   6 1772.21 93.8268   1
  -2  -6   6 1787.18 102.557   6
  -2  -6   5 1297.33 54.3293  34
   2   6  -5 1185.17 51.9919  44
  -2  -6   5 1171.95 73.3667   1
  -2  -6   5 1299.73 83.4206   6
   2   6  -4 325.141 22.1006  44
  -2  -6   4 366.115 45.7094   6
  -2  -6   4 345.710 36.8773   1
  -2  -6   4 343.425 23.3907  34
   2   6  -4 376.305 42.0002  16
  -2  -6   4 360.092 37.2475  12
   2   6  -3 726.146 36.6489  44
  -2  -6   3 688.595 60.6857   6
  -2  -6   3 851.154 58.6638   1
  -2  -6   3 846.997 38.3736  34
   2   6  -3 775.266 60.7532  16
   2   6  -2 18330.0 600.268  44
  -2  -6   2 17767.5 639.918   8
  -2  -6   2 16719.4 640.278   6
  -2  -6   2 18212.4 632.885   1
   2   6  -2 18563.3 599.968  35
   2   6  -2 19846.0 644.910  16
   2   6  -1 268.007 20.1100  44
  -2  -6   1 249.509 34.9851   8
  -2  -6   1 253.461 32.4847   1
   2   6  -1 288.752 20.7490  35
   2   6  -1 207.245 33.6960  16
   2   6   0 6797.25 229.725  44
  -2  -6   0 6387.08 263.326   8
  -2  -6   0 6787.04 261.597   1
   2   6   0 6720.50 229.866  35
   2   6   0 6867.35 267.260  16
   2   6   1 1359.60 58.5052  44
  -2  -6  -1 1448.62 83.0913   1
  -2  -6  -1 1374.31 84.9012   8
   2   6   1 1459.31 60.1515  35
   2   6   1 1581.71 89.5955  16
   2   6   2 311.070 21.3451  44
  -2  -6  -2 304.797 37.2098   8
  -2  -6  -2 344.213 38.0066   1
   2   6   2 287.009 21.9113  35
   2   6   2 336.361 39.5381  16
   2   6   3 505.377 29.5161  44
   2   6   3 553.396 31.4287  35
   2   6   3 568.230 51.9731  16
  -2  -6  -3 468.742 45.7574   1
  -2  -6  -3 465.697 47.2693   8
   2   6   4 17192.7 610.455  16
   2   6   4 17468.3 572.138  35
   2   6   4 17538.6 571.408  29
  -2  -6  -4 16775.6 606.966   8
  -2  -6  -4 17158.8 604.741   1
   2   6   5 16.6716 17.6120  16
  -2  -6  -5 43.7938 20.9420   8
   2   6   5 7.49029 10.2244  35
   2   6   5 20.1494 12.3250  29
   2   6   6 8315.15 290.953  35
   2   6   6 8514.50 289.897  29
   2   6   6 8684.25 289.888  38
   2   6   7 211.312 21.1705  35
   2   6   7 273.812 22.9241  29
   2   6   7 238.826 21.6063  38
   2   6   8 44.1221 14.4074  33
   2   6   8 69.0687 15.2140  29
   2   6   8 61.2043 15.3787  38
   2   6   9 1591.96 97.1614  13
   2   6   9 1593.92 69.9059  38
   2   6   9 1464.30 67.4894  33
   2   6   9 1539.92 67.4379  32
   2   6   9 1585.16 68.9440  29
   2   6  10 780.224 68.3873  13
   2   6  10 838.189 47.5848  38
   2   6  10 926.045 45.7439  24
   2   6  10 922.868 46.8293  32
   2   6  10 912.426 47.7169  29
   2   6  11 555.706 59.1420  13
   2   6  11 608.087 38.7290  38
   2   6  11 554.781 34.8020  24
   2   6  11 551.341 35.6563  32
   2   6  11 593.330 37.1173  29
   2   6  12 2799.38 155.321  18
   2   6  12 2705.09 148.911  13
   2   6  12 2842.68 112.999  38
   2   6  12 2744.97 109.100  24
   2   6  12 2732.40 110.428  32
   2   6  12 2782.56 111.931  27
   2   6  12 2743.16 111.185  29
   2   6  13 916.278 51.3540  38
   2   6  13 903.166 48.8782  24
   2   6  13 908.634 49.9924  32
   2   6  13 958.891 51.0503  29
   2   6  13 886.722 49.9997  27
   2   6  14 2585.11 104.130  38
   2   6  14 2414.69 100.315  24
   2   6  14 2406.56 101.226  32
   2   6  14 2496.32 101.663  29
   2   6  14 2292.99 100.598  27
   2   6  15 497.710 37.2395  38
   2   6  15 513.048 35.2983  24
   2   6  15 517.272 36.1613  32
   2   6  15 544.696 36.8936  29
   2   6  15 442.449 33.8974  27
   2   6  16 1.91967 15.8119  38
   2   6  16 17.0622 13.9624  24
   2   6  16 1.78846 13.7295  32
   2   6  16 31.4473 15.0389  27
   2   6  16 19.3712 16.2168  29
   2   6  17 106.228 20.4377  38
   2   6  17 103.536 18.6796  24
   2   6  17 64.8068 17.3550  32
   2   6  17 40.9734 15.7301  29
   2   6  17 76.8941 17.2416  27
   2   6  18 180.639 22.7568  38
   2   6  18 132.645 19.5298  24
   2   6  18 155.875 22.4588  32
   2   6  18 156.822 21.0555  27
   2   6  19 32.6773 15.1479  38
   2   6  19 37.2194 14.3005  24
   2   6  19 9.37304 13.9500  32
   2   6  19 40.1941 15.4937  29
   2   6  20 2083.75 84.2288  32
   2   6  20 1988.12 83.9309  38
   2   6  20 1991.32 82.4810  24
   2   6  21 58.9787 14.5033  32
   2   6  21 49.1806 14.0433  38
   2   6  21 90.1124 15.2562  24
   2   6  22 1811.37 71.1039  24
  -2  -7  24 570.637 29.6373  43
  -2  -7  24 607.489 28.8863  23
  -2  -7  23 18.7810 10.4613  43
  -2  -7  23 33.4837 11.0427  23
  -2  -7  22 1516.69 65.9119  43
  -2  -7  22 1590.47 66.3587  41
  -2  -7  22 1618.47 64.6652  23
  -2  -7  21 387.595 27.8414  43
  -2  -7  21 378.388 27.3821  41
  -2  -7  21 354.217 25.1145  23
  -2  -7  20 899.720 46.7257  43
  -2  -7  20 875.492 47.0090  41
  -2  -7  20 868.247 43.8153  23
  -2  -7  19 2641.52 106.708  43
  -2  -7  19 2767.35 109.086  41
  -2  -7  19 2749.53 104.934  22
  -2  -7  19 2623.93 103.452  23
  -2  -7  18 349.956 28.5480  43
  -2  -7  18 315.205 28.2605  41
  -2  -7  18 299.521 25.2996  22
  -2  -7  17 2709.41 112.931  41
  -2  -7  17 2819.42 111.316  43
  -2  -7  17 2760.20 107.997  22
  -2  -7  16 2397.60 100.034  43
  -2  -7  16 2499.23 103.548  41
  -2  -7  15 1265.32 61.0900  43
  -2  -7  15 1251.73 60.8455  25
  -2  -7  14 2600.40 106.797  43
  -2  -7  14 2740.98 107.682  25
  -2  -7  14 2707.91 148.969  11
  -2  -7  13 403.903 30.0412  43
  -2  -7  13 391.418 52.2099  11
  -2  -7  13 389.102 29.8583  25
  -2  -7  12 2160.10 127.618  11
  -2  -7  12 2258.69 92.7873  25
  -2  -7  11 4482.52 161.969  34
  -2  -7  11 4572.80 204.472  11
  -2  -7  11 4220.17 160.717  25
  -2  -7  10 351.906 46.0062  11
  -2  -7  10 302.982 25.8385  34
  -2  -7   9 859.839 68.8782  11
  -2  -7   9 835.071 44.8634  34
  -2  -7   8 3945.13 145.541  34
  -2  -7   7 1314.24 57.9601   3
  -2  -7   7 1470.60 88.1572   1
  -2  -7   7 1341.07 93.3788   6
   2   7  -7 1250.52 87.6001  16
  -2  -7   7 1315.52 59.7704  34
  -2  -7   6 2347.98 117.561   1
  -2  -7   6 2118.84 83.9084   3
  -2  -7   6 2177.14 124.466   6
   2   7  -6 2166.99 121.180  16
  -2  -7   6 2052.31 84.9845  34
  -2  -7   5 2971.92 140.209   1
  -2  -7   5 3066.80 151.521   6
  -2  -7   5 2740.37 107.298  34
   2   7  -5 2847.83 144.634  16
   2   7  -4 3427.36 126.712  44
  -2  -7   4 3531.65 161.034   1
  -2  -7   4 3487.66 169.867   6
  -2  -7   4 3377.03 126.320  34
   2   7  -4 3656.92 168.088  16
   2   7  -3 317.125 23.7107  44
  -2  -7   3 385.217 49.4852   6
  -2  -7   3 350.830 41.0223   1
   2   7  -3 317.027 42.5308  16
   2   7  -2 3568.79 131.991  44
  -2  -7   2 3650.86 175.641   6
  -2  -7   2 3525.27 164.938   1
   2   7  -2 3908.60 175.373  16
   2   7  -1 28.7393 11.4935  44
  -2  -7   1 10.1893 24.5420   6
  -2  -7   1 16.9023 19.1488   1
   2   7  -1 14.7923 10.8167  35
   2   7  -1 9.48079 19.5243  16
   2   7   0 2069.54 85.8619  44
   2   7   0 2387.20 88.7077  35
   2   7   0 2333.95 124.773  16
  -2  -7   0 1994.83 114.697   1
  -2  -7   0 2125.50 124.284   6
   2   7   1 1581.48 65.4321  35
  -2  -7  -1 1467.45 94.1199   8
   2   7   1 1506.38 95.6104  16
  -2  -7  -1 1352.93 96.0604   6
  -2  -7  -1 1554.48 93.2034   1
   2   7   2 72.5918 14.2048  35
   2   7   2 14.4748 18.8836  16
  -2  -7  -2 75.7738 14.6771   3
  -2  -7  -2 42.1441 23.8912   8
  -2  -7  -2 65.3517 24.7610   1
   2   7   3 3914.76 143.972  35
   2   7   3 4284.18 188.389  16
  -2  -7  -3 3948.36 142.645   3
  -2  -7  -3 3815.54 177.165   1
  -2  -7  -3 3635.40 178.480   8
   2   7   4 736.663 64.5093  16
   2   7   4 663.281 38.3717  35
   2   7   5 1294.82 89.2317  16
   2   7   5 1317.52 60.4031  35
   2   7   6 785.749 43.1904  35
   2   7   6 812.885 43.8988  33
   2   7   7 160.113 21.4750  29
   2   7   7 219.706 22.9888  33
   2   7   8 1900.66 81.2395  29
   2   7   8 1869.43 81.0260  33
   2   7   9 183.005 21.9746  38
   2   7   9 231.069 23.9428  29
   2   7   9 212.139 22.9990  33
   2   7  10 1264.64 61.8543  38
   2   7  10 1326.70 62.7392  29
   2   7  10 1208.33 60.9912  33
   2   7  11 323.902 28.6771  38
   2   7  11 355.097 29.2448  29
   2   7  11 280.164 26.3723  33
   2   7  11 306.222 26.9529  32
   2   7  12 507.610 35.8489  38
   2   7  12 519.495 34.6600  32
   2   7  12 503.431 35.5584  29
   2   7  12 422.884 33.6989  27
   2   7  13 52.9863 16.7426  38
   2   7  13 40.2091 14.9371  24
   2   7  13 65.7319 17.1690  32
   2   7  13 56.6138 16.9752  29
   2   7  13 80.2493 17.9953  27
   2   7  14 5228.39 184.432  38
   2   7  14 4950.66 179.841  24
   2   7  14 4805.38 180.989  32
   2   7  14 4743.22 181.582  29
   2   7  14 5034.40 183.202  27
   2   7  15 77.1434 17.8206  38
   2   7  15 67.9841 16.5214  24
   2   7  15 63.4911 17.3484  32
   2   7  15 63.3144 17.6136  29
   2   7  15 65.6586 16.7809  27
   2   7  16 2078.58 90.4105  38
   2   7  16 2253.42 88.9139  24
   2   7  16 1984.65 88.2315  32
   2   7  16 2188.57 90.2711  27
   2   7  17 107.373 19.4163  38
   2   7  17 81.1283 16.4916  24
   2   7  17 82.7146 17.3016  32
   2   7  17 57.4742 14.9211  27
   2   7  18 201.512 22.4582  38
   2   7  18 205.197 20.7681  24
   2   7  18 189.560 21.7913  32
   2   7  18 188.942 20.4543  27
   2   7  19 103.633 17.6109  38
   2   7  19 102.543 15.7083  24
   2   7  19 126.799 16.7875  27
   2   7  20 4836.99 169.236  38
   2   7  20 4745.27 167.159  24
  -2  -8  22 686.123 32.3570  43
  -2  -8  22 617.156 32.1046  41
  -2  -8  21-1.02028 9.78011  43
  -2  -8  21-5.58483 10.3903  41
  -2  -8  20 583.265 32.8342  43
  -2  -8  20 595.324 34.4336  41
  -2  -8  19 2069.10 84.0117  41
  -2  -8  19 1984.33 81.4729  43
  -2  -8  18 27.2050 12.8184  43
  -2  -8  18 33.1003 13.4322  41
  -2  -8  17 2358.08 96.8089  41
  -2  -8  17 2300.79 93.2257  43
  -2  -8  16 430.413 30.7456  43
  -2  -8  16 490.572 34.7514  41
  -2  -8  16 476.846 32.3027  25
  -2  -8  15 23.6449 15.1942  41
  -2  -8  15 28.4880 15.1193  25
  -2  -8  14 1225.98 59.6629  25
  -2  -8  13 1189.94 58.8152  25
  -2  -8  12 48.1737 15.3690  25
  -2  -8  11 2253.74 93.7350  25
   2   8 -10 2803.01 153.327  16
  -2  -8  10 3010.51 116.936  25
  -2  -8   9 187.508 22.1617  25
  -2  -8   9 228.306 23.3188  34
   2   8  -9 180.666 38.5462  16
  -2  -8   8 1303.96 61.3683  34
   2   8  -8 1433.34 97.0849  16
  -2  -8   8 1295.48 59.1181   3
  -2  -8   7 2158.17 90.7793  34
   2   8  -7 2269.16 130.291  16
  -2  -8   7 2277.25 90.0157   3
  -2  -8   7 2456.69 136.462   6
  -2  -8   7 2164.73 123.257   1
  -2  -8   6 236.898 22.7022  34
   2   8  -6 130.789 33.2065  16
  -2  -8   6 254.101 44.1246   6
  -2  -8   6 204.022 36.7160   1
  -2  -8   6 197.335 20.7580   3
  -2  -8   5 3657.05 139.265  34
   2   8  -5 4331.37 191.527  16
  -2  -8   5 3859.38 179.341   1
  -2  -8   5 3717.57 139.597   3
  -2  -8   5 3979.02 190.659   6
   2   8  -4 32.7188 24.1706  16
  -2  -8   4 23.1716 25.6749   6
  -2  -8   4 24.6274 12.7529   3
  -2  -8   4 24.5593 20.2376   1
   2   8  -3 4080.49 190.011  16
  -2  -8   3 3876.70 141.637   3
  -2  -8   3 3595.99 186.168   6
  -2  -8   3 3669.53 178.656   1
  -2  -8   2 969.630 48.5792   3
  -2  -8   2 834.411 77.3803   6
  -2  -8   2 918.073 75.0015   1
   2   8  -1 1408.58 95.8064  16
  -2  -8   1 1289.63 60.0433   3
  -2  -8   1 1297.89 96.2042   6
  -2  -8   1 1368.85 91.4833   1
   2   8   0 1594.58 102.634  16
  -2  -8   0 1310.06 90.8913   1
  -2  -8   0 1351.11 61.9346   3
  -2  -8   0 1325.71 97.7899   6
   2   8   1 122.889 16.2000  35
   2   8   1 106.004 30.0244  16
  -2  -8  -1 115.783 17.3004   3
  -2  -8  -1 111.626 30.5212   1
  -2  -8  -1 70.9003 31.7712   6
   2   8   2 1366.92 62.1208  35
   2   8   2 1580.98 102.105  16
  -2  -8  -2 1394.02 62.6623   3
  -2  -8  -2 1442.62 102.534   6
  -2  -8  -2 1220.21 89.5719   1
   2   8   3 1249.39 56.2641  35
   2   8   3 1179.68 89.2795  16
  -2  -8  -3 1144.01 54.8952   3
  -2  -8  -3 995.202 86.0370   6
  -2  -8  -3 970.690 81.0331   1
   2   8   4 131.039 19.9655  33
   2   8   4 168.775 19.8431  35
   2   8   4 153.958 37.1970  16
  -2  -8  -4 102.804 34.0908   6
  -2  -8  -4 135.132 18.9682   3
  -2  -8  -5 1975.07 129.405   6
   2   8   5 2292.17 93.1389  33
   2   8   6 1628.84 73.3769  33
   2   8   7 35.9822 15.2242  33
   2   8   8 5694.54 205.527  33
   2   8   9 1590.77 73.3769  33
   2   8  10 216.760 24.1634  33
   2   8  11 2496.82 104.276  27
   2   8  11 2563.91 103.434  33
   2   8  12 1257.78 59.7690  38
   2   8  12 1287.53 61.2048  27
  -2  -8 -12 1072.46 59.1180  26
   2   8  12 1203.15 58.6143  33
   2   8  13 388.088 30.4033  38
   2   8  13 315.847 27.9272  27
   2   8  14 6541.85 227.186  38
   2   8  14 6272.16 226.926  27
   2   8  15 609.409 37.1190  38
   2   8  15 549.855 35.6287  27
   2   8  16 2343.03 92.8382  38
   2   8  16 2278.81 92.3706  27
   2   8  17 2984.89 112.096  38
   2   8  17 2941.14 111.438  27
   2   8  18 369.633 24.6978  38
   2   8  18 365.069 24.6580  27
  -2  -9  20 220.272 17.4315  41
  -2  -9  19 307.472 22.0087  41
  -2  -9  18 21.1285 11.1563  41
  -2  -9  17 931.204 46.1527  41
  -2  -9  17 898.691 44.1557  25
  -2  -9  16 120.856 17.9598  41
  -2  -9  16 71.5684 15.2873  25
  -2  -9  15 59.3621 15.3383  41
  -2  -9  15 39.3076 13.4127  25
  -2  -9  14 151.483 20.4163  41
  -2  -9  14 184.093 20.5883  25
  -2  -9  13 659.729 39.3109  25
  -2  -9  12 401.367 30.5702  25
  -2  -9  11 2245.30 93.3152  25
  -2  -9  10 225.093 22.7941  25
  -2  -9   9 2726.07 109.085  25
  -2  -9   8 335.937 26.4472   3
  -2  -9   8 374.064 29.1369  25
  -2  -9   7 3275.33 124.525   3
  -2  -9   7 3280.64 126.372  25
  -2  -9   6 860.669 45.9554  34
  -2  -9   6 919.006 46.8446   3
  -2  -9   6 916.143 47.6854  25
  -2  -9   5 36.7681 13.9418   3
  -2  -9   5 38.2794 15.2142  25
  -2  -9   4 919.483 46.7763   3
  -2  -9   4 826.356 45.4708  25
  -2  -9   3 1731.53 75.2002   3
  -2  -9   2 15.1281 13.6383   3
  -2  -9   1 2693.76 107.193   3
   2   9  -1 2725.63 106.233  33
  -2  -9   0 952.200 48.5762   3
  -2  -9   0 867.102 49.0873  26
   2   9   0 928.040 47.3392  33
  -2  -9  -1 193.893 21.0285   3
  -2  -9  -1 208.561 24.3525  26
   2   9   1 214.888 21.8637  33
  -2  -9  -2 1967.85 81.5468   3
  -2  -9  -2 1840.53 83.5303  26
   2   9   2 1912.02 81.5791  33
  -2  -9  -3 1042.13 51.7445   3
  -2  -9  -3 923.391 52.7867  26
   2   9   3 1051.91 53.2031  33
  -2  -9  -4 707.343 40.6543   3
  -2  -9  -4 678.959 42.9137  26
   2   9   4 751.278 42.7950  33
  -2  -9  -5 3012.71 124.284  26
   2   9   5 3270.53 123.841  33
  -2  -9  -6 2768.23 116.819  26
   2   9   6 3086.26 117.232  33
  -2  -9  -7 23.7648 16.3891  26
   2   9   7 13.5132 13.9193  33
  -2  -9  -8 1866.69 85.6953  26
   2   9   8 2114.18 86.4506  33
   2   9   9 851.487 46.7097  27
   2   9   9 949.773 48.2684  33
   2   9  10 1307.42 60.7905  27
  -2  -9 -10 1135.50 59.6315  26
   2   9  10 1248.38 59.2776  33
   2   9  11 2759.70 106.984  27
  -2  -9 -11 2572.08 106.588  26
   2   9  11 2691.14 105.937  33
   2   9  12 126.865 18.2335  27
  -2  -9 -12 110.130 19.4870  26
   2   9  12 119.693 17.5035  33
   2   9  13 3244.08 114.033  27
  -2  -9 -13 2635.13 110.580  26
   2   9  14 1625.42 69.1351  27
   2   9  15 966.448 45.6970  27
   2   9  16 897.620 41.9363  27
  -2 -10  18 42.9014 9.53300  41
  -2 -10  17 1577.89 62.6728  41
  -2 -10  17 1521.79 60.9744  25
  -2 -10  16 176.015 17.1294  41
  -2 -10  16 179.856 16.9581  25
  -2 -10  15 3296.32 122.380  41
  -2 -10  15 3354.70 121.771  25
  -2 -10  14 285.704 23.1736  41
  -2 -10  14 342.133 24.5357  25
  -2 -10  13 830.075 43.3674  41
  -2 -10  13 892.447 44.0735  25
  -2 -10  12 845.022 43.7299  41
  -2 -10  12 846.857 42.9668  28
  -2 -10  12 794.014 43.0718  25
  -2 -10  11 198.619 20.6811  25
  -2 -10  10 63.0554 14.5281  25
  -2 -10   9 4449.33 162.320  25
  -2 -10   8 210.273 20.7408   3
  -2 -10   8 235.864 22.8698  25
  -2 -10   7 1309.31 60.4061   3
  -2 -10   7 1426.39 63.1305  25
  -2 -10   6 1372.90 63.1910   3
  -2 -10   6 1489.10 65.0366  25
  -2 -10   5 37.0360 13.2920   3
  -2 -10   5 28.6390 13.8982  25
  -2 -10   4 1411.34 63.8446   3
  -2 -10   3 1873.37 79.0773   3
  -2 -10   2 26.6603 14.0145   3
  -2 -10   1 1860.21 79.0410   3
  -2 -10   0 2007.59 85.8463   3
  -2 -10   0 2102.26 88.6411  26
   2  10   0 2176.76 86.2694  33
  -2 -10  -1 86.6346 16.8176   3
  -2 -10  -1 49.2053 15.8316  26
   2  10   1 93.9774 16.2232  33
  -2 -10  -2 2061.35 85.6100   3
  -2 -10  -2 2005.55 87.9507  26
   2  10   2 2179.10 86.9310  33
  -2 -10  -3 2900.54 113.585   3
  -2 -10  -3 2849.10 116.575  26
   2  10   3 3121.64 115.573  33
  -2 -10  -4 231.535 25.6706  26
   2  10   4 237.530 22.9336  33
  -2 -10  -5 5717.25 219.569  26
   2  10   5 6665.71 220.184  33
  -2 -10  -6 51.0350 17.2618  26
   2  10   6 57.0230 14.8986  33
   2  10   7 3072.40 111.740  27
   2  10   7 3036.99 112.375  33
   2  10   8 2151.88 82.0994  27
   2  10   8 1961.14 81.1995  33
  -2 -10  -9 45.9550 15.6027  26
   2  10   9 91.2457 16.3681  27
   2  10   9 60.0182 15.2752  33
   2  10  10 857.727 42.4794  27
  -2 -10 -10 736.461 42.5498  26
   2  10  10 857.195 42.3542  33
  -2 -10 -11 224.351 22.4918  26
   2  10  11 271.715 21.8145  27
   2  10  11 251.929 20.9671  33
   2  10  12 138.061 16.1352  27
  -2 -10 -12 106.646 16.1351  26
   2  10  12 128.093 15.5864  33
   2  10  13 1204.61 51.3348  27
   2  11 -15 2152.43 80.0066  37
  -2 -11  15 2258.13 80.6927  25
  -2 -11  14 36.4116 9.50882  41
  -2 -11  14 28.0614 9.60240  25
  -2 -11  13 979.099 44.7183  41
  -2 -11  13 1171.57 47.1259  25
  -2 -11  12 631.626 32.6661  25
  -2 -11  11 676.514 35.3495  28
  -2 -11  11 750.381 36.4525  25
  -2 -11  10 165.567 17.6718  25
   2  11 -10 193.007 17.4851  37
  -2 -11   9 1639.30 67.8740  25
   2  11  -9 1677.96 68.1452  37
  -2 -11   8 117.815 15.5633  25
   2  11  -8 141.891 16.1940  37
  -2 -11   8 140.858 15.6046   3
   2  11  -7 1072.36 47.6468  37
  -2 -11   7 1064.43 46.8904   3
  -2 -11   6 213.245 19.2668   3
  -2 -11   5 42.7376 12.8566   3
  -2 -11   4 608.690 34.0731   3
  -2 -11   3 3287.62 122.135   3
  -2 -11   2 43.6475 12.9238   3
  -2 -11   1 4521.44 161.919   3
  -2 -11   0 29.6240 12.5373   3
  -2 -11  -1 1268.51 55.6280   3
  -2 -11  -1 1207.48 56.5860  26
   2  11   1 1242.31 54.6457  33
  -2 -11  -2 294.864 23.2698   3
  -2 -11  -2 345.157 26.1964  26
   2  11   2 309.389 23.0970  33
  -2 -11  -3 797.347 39.8434   3
  -2 -11  -3 834.787 43.1916  26
   2  11   3 786.798 40.3606  33
  -2 -11  -4 147.368 19.0818  26
   2  11   4 151.822 17.0729  33
  -2 -11  -5 901.650 46.8585  26
   2  11   5 1046.99 47.0147  33
  -2 -11  -6 110.542 17.4021  26
   2  11   6 113.677 15.1902  33
  -2 -11  -7 1463.64 66.2739  26
   2  11   7 1729.71 66.4559  33
   2  11   8 193.458 16.7715  27
  -2 -11  -8 204.722 19.7859  26
   2  11   8 213.314 18.3484  33
   2  11   9 956.759 41.3725  27
  -2 -11  -9 877.104 42.7737  26
   2  11   9 951.926 42.1753  33
  -2 -11 -10 1736.22 72.5564  26
   2  11  10 2091.90 73.5477  33
  -2 -12   9 985.340 41.3380  28
  -2 -12   8 10.6223 7.52937  28
  -2 -12   7 2978.15 105.266   3
  -2 -12   6 3.87406 7.46369   3
  -2 -12   5 2145.16 79.7536   3
  -2 -12   4 260.977 18.6955   3
  -2 -12   3 149.098 14.3606   3
  -2 -12   2 472.680 26.1104   3
  -2 -12   1 1248.80 51.4379   3
  -2 -12   0 1.68241 8.44562   3
  -2 -12  -1 3890.27 135.744   3
  -2 -12  -2 472.569 24.7606   3
  -2 -12  -3 320.233 21.4207  26
   2  12   3 344.152 20.2601  33
   3 -12  -5 192.361 15.5513  26
   3 -12  -4 943.876 40.6490  26
   3 -12  -3 5.69629 8.49109  26
   3 -12  -3 6.12863 7.33532   3
   3 -12  -2 2640.94 96.7972  26
   3 -12  -2 2705.23 95.6592   3
   3 -12  -1 54.0256 10.4842  26
   3 -12  -1 73.0147 10.4136   3
   3 -12   0 376.321 22.0558  26
   3 -12   0 371.527 21.3537   3
   3 -12   1 332.435 20.7639  26
   3 -12   1 381.073 21.1854   3
   3 -12   2 706.314 32.2219   3
   3 -12   3 39.6292 9.16069  29
   3 -12   3 26.6748 8.10440   3
   3 -12   4 3365.34 119.404  29
   3 -12   4 3438.02 118.263   3
   3 -12   5 9.37482 7.40452  29
  -3  11  11 71.0431 11.0190  33
  -3  11  10 1725.79 67.2403  33
   3 -11  -9 168.729 16.6297  26
  -3  11   9 165.384 15.8737  33
   3 -11  -8 4516.79 158.887  26
   3 -11  -7 33.2109 11.7376  26
   3 -11  -6 555.521 32.1999  26
   3 -11  -5 401.717 27.0883  26
   3 -11  -5 396.244 24.3946   3
   3 -11  -4 1499.42 65.0327  26
   3 -11  -4 1531.13 62.4034   3
   3 -11  -3 162.426 19.4305  26
   3 -11  -3 155.725 16.4380   3
   3 -11  -2 4509.48 161.644  26
   3 -11  -2 4464.92 158.625   3
   3 -11  -1 1.26869 11.8638  26
   3 -11  -1 11.1034 10.3835   3
   3 -11   0 1197.26 54.3938  26
   3 -11   0 1185.39 52.4890   3
   3 -11   1 56.2247 13.9482  26
   3 -11   1 86.5150 13.2029   3
   3 -11   2 1213.12 54.9746  26
   3 -11   2 1256.43 54.1109   3
  -3  11  -3 58.1058 12.8487  37
   3 -11   3 69.2420 12.7696   3
   3 -11   4 4188.30 147.303   3
  -3  11  -4 4113.35 147.811  37
   3 -11   5 11.6886 9.38457   3
  -3  11  -5 15.7580 9.77462  37
   3 -11   5-5.92054 10.0054  29
   3 -11   6 2745.93 97.8146   3
   3 -11   6 2789.09 101.069  29
  -3  11  -6 2457.48 97.6445  37
   3 -11   7 21.2126 10.0460  29
  -3  11  -7 25.9906 9.35012  37
   3 -11   8 355.011 22.9996  29
   3 -11   9 9.77154 8.39560  28
   3 -11  10 126.185 13.2562  28
   3 -11  11 248.709 16.9785  28
  -3  10  15 222.908 17.3549  33
  -3  10  14 3072.11 112.334  33
  -3  10  13 828.143 40.5159  33
  -3  10  12 12.0073 11.1179  33
  -3  10  11 230.498 21.2939  33
  -3  10  10 3241.48 121.679  33
   3 -10  -9 251.282 23.6333  26
  -3  10   9 323.698 24.8394  33
   3 -10  -8 6119.77 217.194  26
  -3  10   8 6219.70 216.591  33
   3 -10  -7 315.280 27.0915  26
  -3  10   7 341.134 25.6528  33
   3 -10  -6 87.9887 18.0169  26
   3 -10  -5 41.9395 13.1548   3
   3 -10  -5 36.3449 15.5615  26
   3 -10  -4 3399.21 125.351   3
   3 -10  -4 3287.50 128.307  26
   3 -10  -3 171.084 19.8324   3
   3 -10  -3 208.950 23.3616  26
   3 -10  -2 8024.31 272.361   3
   3 -10  -2 7777.15 275.462  26
   3 -10  -1 144.573 17.4450   3
   3 -10  -1 122.264 19.5186  26
   3 -10   0 3929.32 143.871   3
   3 -10   0 3960.32 147.036  26
  -3  10   0 3828.72 144.970  37
   3 -10   1 37.0214 12.8628   3
   3 -10   1 18.7620 13.7342  26
  -3  10  -1 42.5513 13.8976  37
   3 -10   2 56.9431 14.4041   3
   3 -10   2 36.7637 15.1186  26
  -3  10  -2 54.7553 15.1153  37
   3 -10   3 38.6225 13.2467   3
  -3  10  -3 43.5949 13.6625  37
   3 -10   3 29.6118 14.3789  26
   3 -10   4 2962.35 110.770   3
  -3  10  -4 2833.65 110.870  37
   3 -10   5 107.641 15.5773   3
  -3  10  -5 109.953 16.0088  37
  -3  10  -6 1062.28 49.8856  37
   3 -10   6 1046.42 49.0745   3
   3 -10   7 66.7625 14.1709  25
   3 -10   7 86.2770 14.9171  28
   3 -10   7 45.1447 13.4868  29
  -3  10  -7 59.3460 12.9976  37
   3 -10   8 2614.74 101.540  29
   3 -10   8 2627.55 99.6914  25
   3 -10   8 2496.74 99.5468  28
   3 -10   9 25.8083 12.4152  25
   3 -10   9 19.1296 10.7987  28
   3 -10   9 26.1911 12.4520  29
   3 -10  10 36.9047 11.8666  28
   3 -10  10 47.6104 13.0107  29
   3 -10  11 1079.59 49.5124  28
   3 -10  12 1426.15 60.1023  28
   3 -10  13 460.079 26.8300  28
   3 -10  14 2419.27 90.0313  28
   3 -10  15 40.7251 9.22670  28
  -3   9  18 15.3070 9.01617  40
  -3   9  17 589.110 31.2339  33
  -3   9  16 2559.36 97.6518  33
  -3   9  15 68.6400 14.7397  33
  -3   9  14 2632.87 103.053  33
  -3   9  13 172.818 20.3275  33
  -3   9  13 186.687 19.7956  21
  -3   9  12 454.819 32.3042  33
  -3   9  12 536.492 32.6655  21
  -3   9  11 20.7834 13.6890  33
  -3   9  10 3226.68 124.884  33
   3  -9  -9 3.25799 14.8385  26
  -3   9   9 9.75123 13.4707  33
   3  -9  -8 8984.63 316.244  26
  -3   9   8 9338.24 315.757  33
   3  -9  -7 27.6075 16.0648  26
  -3   9   7 17.4553 13.4226  33
   3  -9  -6 4980.30 175.834   3
   3  -9  -6 4823.08 180.453  26
  -3   9   6 4858.23 177.749  33
   3  -9  -5 8.47230 10.9227   3
   3  -9  -5 17.7216 14.2071  26
   3  -9  -4 803.508 42.6783   3
   3  -9  -4 750.381 45.4496  26
   3  -9  -3 42.3199 15.0057   3
   3  -9  -3 72.6401 19.5885  26
   3  -9  -2 600.841 35.3656   3
   3  -9  -2 561.081 38.0913  26
  -3   9   2 529.203 35.4242  37
   3  -9  -1 67.7556 14.7666   3
  -3   9   1 55.7295 14.3797  37
   3  -9  -1 44.0875 15.7276  26
   3  -9   0 3507.20 135.347   3
   3  -9   0 3712.94 140.166  26
  -3   9   0 3680.74 137.627  37
   3  -9   1 42.5097 12.8367   3
  -3   9  -1 32.5805 14.8615  37
   3  -9   1 58.5967 18.2495  26
   3  -9   2 3573.86 137.164   3
   3  -9   2 3880.30 141.894  26
  -3   9  -2 3616.26 138.279  37
   3  -9   3 443.283 29.9897   3
   3  -9   3 441.065 33.0344  26
  -3   9  -3 452.079 30.9738  37
   3  -9   4 384.064 28.3259   3
   3  -9   4 444.977 31.4465  26
  -3   9  -4 408.886 29.2703  37
  -3   9  -5-2.87797 11.5322  37
   3  -9   5 8.29695 11.3858   3
  -3   9  -6 3767.21 143.689  37
   3  -9   6 3986.80 145.378  25
   3  -9   6 3920.17 146.398  28
   3  -9   6 3990.65 143.975   3
   3  -9   7 67.9314 15.6226  25
   3  -9   7 40.4865 14.1305  28
   3  -9   8 2650.60 104.493  25
   3  -9   8 2724.25 107.603  29
   3  -9   8 2573.78 104.715  28
   3  -9   9 10.3868 12.1366  25
   3  -9   9-8.06423 12.6532  29
   3  -9   9 3.10299 11.5380  28
   3  -9  10 52.8042 13.7710  25
   3  -9  10 61.1672 14.2734  28
   3  -9  10 61.7760 14.1899  29
   3  -9  11 506.666 32.1182  29
   3  -9  11 486.766 31.5574  28
   3  -9  11 431.451 30.1054  25
   3  -9  12 3074.08 115.850  25
   3  -9  12 2981.13 116.118  28
   3  -9  13 226.113 20.7555  28
   3  -9  14 6594.22 228.905  28
   3  -9  15 63.7796 12.9291  28
   3  -9  16 1013.64 46.0191  28
   3  -9  17 103.430 12.9072  28
   3  -9  18 229.719 16.4693  28
  -3   8  20 1447.00 58.1707  40
  -3   8  19 243.107 19.7438  40
  -3   8  18 109.160 15.6763  33
  -3   8  17 626.706 36.4384  33
  -3   8  16 2409.71 96.8574  33
  -3   8  15 158.306 20.9928  33
  -3   8  14 7201.90 250.446  33
  -3   8  14 6990.34 247.252  21
  -3   8  13 65.6567 17.9025  33
  -3   8  13 54.4699 16.2797  21
  -3   8  12 1778.70 79.6895  33
  -3   8  11 485.520 34.9378  33
  -3   8  10 453.986 33.4256  33
   3  -8  -9 592.681 39.1633  26
  -3   8   9 628.819 39.0220  33
   3  -8  -8 2750.46 111.976  26
  -3   8   8 2798.60 111.438  33
   3  -8  -7 1175.07 90.7232  17
  -3   8   7 1322.71 96.9033  14
  -3   8   7 1305.90 60.6318  33
   3  -8  -7 1156.51 60.0419  26
  -3   8   6 6163.73 260.811  14
   3  -8  -6 5884.10 204.631   3
   3  -8  -6 5735.00 209.246  26
  -3   8   6 5648.52 206.456  33
   3  -8  -5 73.6831 15.3602   3
  -3   8   5 84.5502 16.0865  33
   3  -8  -5 85.8990 19.0525  26
  -3   8   4 501.391 56.7237   7
   3  -8  -4 483.566 32.1551   3
   3  -8  -4 521.448 36.1659  26
  -3   8   4 522.406 34.5851  37
   3  -8  -3 797.224 42.3223   3
  -3   8   3 748.494 69.0072   7
   3  -8  -3 758.941 45.2512  26
  -3   8   3 742.142 42.6758  37
   3  -8  -2 681.077 38.6998   3
  -3   8   2 762.799 68.4546   7
   3  -8  -2 598.758 40.3482  26
  -3   8   2 717.980 40.2842  37
  -3   8   1 509.309 56.1370   7
   3  -8  -1 464.791 30.7650   3
   3  -8  -1 383.334 32.0332  26
  -3   8   1 379.904 29.1973  37
   3  -8   0 4320.09 157.396   3
  -3   8   0 4509.61 203.509   7
   3  -8   0 4276.52 161.167  26
  -3   8   0 4248.91 157.918  37
  -3   8  -1 58.7426 25.7834   7
   3  -8   1 64.7486 14.9178   3
  -3   8  -1 52.7588 13.4746  37
   3  -8   1 55.7981 17.3715  26
  -3   8  -2 3754.53 143.764  37
   3  -8   2 3948.76 147.929  26
  -3   8  -2 4015.00 188.258   7
   3  -8   2 3946.19 144.017   3
  -3   8  -3 842.667 46.1272  37
   3  -8   3 886.891 49.2910  26
   3  -8   3 977.260 47.4360   3
  -3   8  -3 927.887 76.3569   7
  -3   8  -4 2100.47 87.3734  37
   3  -8   4 2168.42 87.8540   3
  -3   8  -4 2329.05 128.189   7
   3  -8   4 2160.15 90.8865  26
  -3   8  -5 133.939 17.7997  37
   3  -8   5 175.768 20.1796  25
   3  -8   5 166.811 19.1568   3
   3  -8   6 10225.0 353.623  25
   3  -8   6 10402.2 355.430  28
   3  -8   6 10602.4 352.469   3
   3  -8   7 115.248 17.7677  25
   3  -8   7 105.441 17.1482  28
   3  -8   8 7422.00 261.691  25
   3  -8   8 7611.28 263.587  28
   3  -8   9 458.857 34.2915  29
   3  -8   9 475.627 33.3639  28
   3  -8   9 480.249 32.7970  25
   3  -8  10 1217.91 59.7014  29
   3  -8  10 1200.18 58.2598  25
   3  -8  10 1210.86 59.3785  28
   3  -8  11 70.2514 16.7617  25
   3  -8  11 45.4841 14.9589  28
   3  -8  11 63.7542 15.7987  29
   3  -8  12 291.353 25.8040  25
   3  -8  12 287.309 25.6040  29
   3  -8  12 293.057 25.9770  28
   3  -8  13 202.354 21.5978  25
   3  -8  13 177.274 21.3707  28
   3  -8  14 3139.66 121.469  28
   3  -8  15 19.3018 11.7485  28
   3  -8  16 1330.62 60.0266  28
   3  -8  17 91.8543 14.8001  28
   3  -8  18 384.392 25.0759  28
   3  -8  18 374.109 23.5545  42
   3  -8  19 18.2389 9.07716  28
   3  -8  19 10.5423 8.09945  42
   3  -8  20 134.558 12.9714  28
  -3   7  22 2550.26 93.3341  40
  -3   7  21 440.033 27.9771  27
  -3   7  21 429.259 28.1052  38
  -3   7  21 481.383 27.5087  40
  -3   7  20 4929.15 172.259  27
  -3   7  20 4930.21 173.063  38
  -3   7  20 4659.25 170.427  40
  -3   7  19 12.3150 12.9274  27
  -3   7  19 3.93520 12.0158  40
  -3   7  19 17.0664 13.7019  38
  -3   7  18 2859.12 110.473  27
  -3   7  18 2756.17 110.328  38
  -3   7  17 2539.60 102.505  33
  -3   7  17 2533.27 102.050  27
  -3   7  16 103.050 19.3024  33
  -3   7  16 109.147 18.0502  27
  -3   7  16 100.388 18.1926  21
  -3   7  15 1287.47 62.1788  33
  -3   7  15 1216.29 59.4380  21
  -3   7  14 5103.63 185.055  33
  -3   7  14 4914.15 182.055  21
  -3   7  13 709.109 43.8935  33
  -3   7  13 745.231 42.7980  21
  -3   7  12 6793.51 241.899  33
   3  -7 -11 1303.07 98.5457  17
  -3   7  11 1386.20 99.9554  14
  -3   7  11 1482.29 68.4542  33
   3  -7 -10 686.953 69.5246  17
  -3   7  10 824.042 71.9773  16
  -3   7  10 772.999 43.8464  33
   3  -7  -9 1740.96 113.239  17
  -3   7   9 1896.37 114.558  16
  -3   7   9 1785.74 114.504  14
  -3   7   9 1890.51 81.1347  33
   3  -7  -8 1568.19 106.407  17
  -3   7   8 1764.66 108.135  16
  -3   7   8 1804.74 113.078  14
   3  -7  -8 1735.32 77.6224  26
  -3   7   8 1817.86 77.1504  33
   3  -7  -7-5.14905 22.8546  17
  -3   7   7 29.0534 22.9111  16
  -3   7   7 37.9809 24.0785  14
  -3   7   7 75.5965 15.9014  33
   3  -7  -7 67.9493 17.9418  26
   3  -7  -6 5750.89 249.271  17
  -3   7   6 6164.31 252.699   7
   3  -7  -6 5839.71 211.403  26
  -3   7   6 5934.17 209.287  33
   3  -7  -5 2533.83 96.2537   3
  -3   7   5 2454.15 131.742   7
  -3   7   5 2341.58 96.7652  33
   3  -7  -5 2522.19 100.903  26
  -3   7   4 371.895 45.9217   7
   3  -7  -4 331.557 24.8470   3
  -3   7   4 347.664 25.6286  33
   3  -7  -4 300.173 27.4321  26
  -3   7   4 324.905 25.2557  37
   3  -7  -3 1919.76 78.1136   3
  -3   7   3 1969.29 112.491   7
   3  -7  -3 1882.00 81.5841  26
  -3   7   3 1889.84 78.9850  37
  -3   7   2 2381.09 124.958   7
   3  -7  -2 2201.09 87.0514   3
   3  -7  -2 2094.29 90.3034  26
  -3   7   2 2163.28 87.9230  37
  -3   7   1 75.8226 26.6538   7
   3  -7  -1 95.8443 16.4420   3
  -3   7   1 81.9757 15.0355  37
   3  -7  -1 132.394 20.5583  26
  -3   7   0 12021.7 406.128  37
   3  -7   0 12267.7 410.461  26
  -3   7   0 12822.6 453.869   7
   3  -7   0 11960.9 405.873   3
  -3   7  -1 1002.89 48.4479  37
   3  -7   1 984.937 51.9524  26
  -3   7  -1 1010.14 76.0188   7
   3  -7   1 1017.74 48.5858   3
  -3   7  -2 10194.2 351.750  37
   3  -7   2 11018.7 357.269  26
   3  -7   2 10280.4 351.943   3
  -3   7  -3 1864.00 77.3886  37
   3  -7   3 1842.55 77.1881   3
   3  -7   3 2008.64 81.6454  26
   3  -7   4 1448.03 62.1578  25
   3  -7   4 1440.59 91.8874   6
   3  -7   4 1336.61 60.5370   3
  -3   7  -4 1335.15 60.4426  37
   3  -7   4 1474.19 65.1035  26
   3  -7   5 753.164 40.3150   3
   3  -7   5 811.016 42.4440  25
   3  -7   6 680.365 39.5794  25
   3  -7   6 758.011 41.1343  28
   3  -7   6 675.337 61.9463   9
   3  -7   7 564.670 35.1736  25
   3  -7   7 642.598 37.7974  28
   3  -7   8 5815.05 208.836  25
   3  -7   8 5924.82 210.628  28
   3  -7   8 5900.89 253.010   9
   3  -7   9 411.341 30.7450  25
   3  -7   9 450.129 32.3279  29
   3  -7   9 447.845 32.0744  28
   3  -7   9 475.037 54.7004   9
   3  -7  10 2088.29 87.3242  25
   3  -7  10 2077.34 89.2033  29
   3  -7  10 2125.80 88.3771  28
   3  -7  10 1852.69 119.236   9
   3  -7  11 429.991 31.6042  29
   3  -7  11 390.652 29.9069  25
   3  -7  11 387.075 30.2870  28
   3  -7  11 342.069 48.4492   9
   3  -7  12 496.638 35.3939  28
   3  -7  12 510.859 35.1195  29
   3  -7  12 501.126 34.4803  25
   3  -7  13 39.1003 15.1109  25
   3  -7  13 33.3685 13.8163  28
   3  -7  13 25.3516 13.5833  29
   3  -7  14 479.236 32.8658  25
   3  -7  14 493.060 33.1309  28
   3  -7  15 187.669 21.7251  28
   3  -7  16 4521.69 166.743  28
   3  -7  17 96.8283 15.2356  43
   3  -7  17 107.867 16.5567  28
   3  -7  18 670.350 35.9040  43
   3  -7  18 657.900 37.5882  28
   3  -7  19 53.3485 12.7510  43
   3  -7  19 40.6934 11.7182  42
   3  -7  19 36.1259 11.6680  28
   3  -7  20 376.908 24.3700  42
   3  -7  20 388.492 24.0986  43
   3  -7  20 440.141 26.0665  28
   3  -7  21 29.7680 8.71626  42
   3  -7  21 19.7370 9.44278  43
   3  -7  21 15.1977 9.08122  28
  -3   6  23 3742.33 132.419  38
  -3   6  23 3583.83 129.053  40
  -3   6  23 3571.76 130.713  27
  -3   6  22 216.719 22.1471  38
  -3   6  22 232.041 20.0818  40
  -3   6  22 192.260 20.5786  27
  -3   6  21 2284.97 91.4800  40
  -3   6  21 2312.52 94.8937  38
  -3   6  21 2388.93 94.1377  27
  -3   6  20 2344.21 97.8661  38
  -3   6  20 2360.09 94.6804  40
  -3   6  20 2396.32 96.8580  27
  -3   6  19 296.061 28.1857  38
  -3   6  19 240.729 23.2663  40
  -3   6  19 254.618 25.3351  27
  -3   6  18 2658.32 107.210  38
  -3   6  18 2566.24 102.353  21
  -3   6  18 2482.62 104.295  27
  -3   6  17 1471.94 70.3119  38
  -3   6  17 1372.53 65.9248  21
  -3   6  17 1491.03 68.4236  33
  -3   6  17 1522.20 69.7312  27
  -3   6  16 69.5955 18.9512  38
  -3   6  16 33.9538 14.1885  21
  -3   6  16 69.9506 16.6919  33
  -3   6  16 58.8748 17.3202  27
  -3   6  15 5361.06 194.933  38
  -3   6  15 5147.46 191.518  21
  -3   6  15 5326.06 193.987  33
  -3   6  15 5399.47 193.735  27
   3  -6 -14 190.253 39.1647  17
  -3   6  14 226.829 24.6079  38
  -3   6  14 232.746 24.7415  33
  -3   6  14 265.331 25.7783  27
  -3   6  14 200.494 22.4060  21
  -3   6  13 1023.81 51.7232  21
  -3   6  13 965.351 51.9780  33
   3  -6 -13 939.580 80.7762  17
  -3   6  13 988.108 80.4878  14
  -3   6  12 1082.59 54.4453  33
   3  -6 -12 1114.69 85.5072  17
  -3   6  12 931.675 79.0858  14
  -3   6  11 2659.12 106.388  33
  -3   6  11 2902.22 146.974  14
  -3   6  10 69.8586 15.5619  33
   3  -6 -10 89.6728 29.1471  17
  -3   6  10 84.3302 26.6101  16
  -3   6  10 67.0999 26.8072  14
  -3   6   9 1307.48 58.9725  33
  -3   6   9 1197.05 84.7091  16
  -3   6   9 1300.13 88.8310  14
  -3   6   8 1640.45 71.6312  33
   3  -6  -8 1622.79 102.446  17
  -3   6   8 1727.52 101.138  16
  -3   6   8 1715.88 104.174  14
   3  -6  -7 342.313 43.7059  17
  -3   6   7 430.390 45.3937  16
  -3   6   7 381.375 44.5413  14
  -3   6   7 369.432 27.0648  33
   3  -6  -7 377.486 28.2084  26
  -3   6   7 376.890 44.0011   7
  -3   6   6 8502.04 319.802  16
  -3   6   6 8470.11 322.985   7
  -3   6   6 8267.68 284.491  33
   3  -6  -6 8292.81 286.081  26
   3  -6  -5 217.460 19.7548   3
  -3   6   5 275.735 37.5724   7
  -3   6   5 240.612 21.2379  33
   3  -6  -5 248.044 23.2424  26
  -3   6   5 235.073 20.2936  37
   3  -6  -4 7195.80 238.098   3
  -3   6   4 7446.98 279.381   7
  -3   6   4 6891.35 238.430  33
   3  -6  -4 7033.57 242.320  26
  -3   6   4 6578.74 238.300  37
   3  -6  -3 2722.52 101.571   3
  -3   6   3 2758.27 134.053   7
   3  -6  -3 2651.68 105.396  26
  -3   6   3 2707.51 102.209  37
  -3   6   2 1132.40 76.0840   7
   3  -6  -2 1144.14 50.4341   3
   3  -6  -2 1191.26 54.7958  26
  -3   6   2 1048.14 49.7094  37
   3  -6  -1 4737.60 165.029   3
  -3   6   1 4892.53 202.270   7
   3  -6  -1 4654.18 168.859  26
  -3   6   1 4589.37 164.836  37
  -3   6   0 570.626 51.6856   7
   3  -6   0 546.724 30.7435   3
   3  -6   0 541.434 33.8754  26
  -3   6   0 528.741 30.5434  37
   3  -6   1 285.725 22.5086   3
   3  -6   1 359.922 27.1607  26
  -3   6  -1 319.288 22.5704  37
   3  -6   2 4636.42 161.482   3
  -3   6  -2 4407.43 160.299  37
   3  -6   2 4686.18 165.376  26
   3  -6   3 586.440 51.3501   6
   3  -6   3 530.265 30.3748   3
   3  -6   3 524.215 33.5007  26
   3  -6   3 532.666 30.7373  25
   3  -6   4 10749.0 360.172   3
   3  -6   4 11106.0 401.120   6
   3  -6   4 10904.2 364.207  26
   3  -6   4 10620.8 360.847  25
   3  -6   5 672.044 36.1530   3
   3  -6   5 696.741 39.5042  26
   3  -6   5 764.530 38.6627  25
   3  -6   6 643.436 36.9755  25
   3  -6   6 686.094 37.8278  28
   3  -6   6 660.983 57.8495   9
   3  -6   7 45.5383 15.6733  25
   3  -6   7 33.9953 15.1037  28
   3  -6   7 4.53338 16.0461   9
   3  -6   8 1926.96 80.4139  25
   3  -6   8 1950.01 81.1068  28
   3  -6   8 1821.39 105.950  11
   3  -6   8 1933.72 111.577   9
   3  -6   9 55.4087 14.8071  25
   3  -6   9 76.0454 15.6786  28
   3  -6   9 51.0321 14.8528  29
   3  -6   9 40.9944 21.5804  11
   3  -6   9 34.7975 21.0690   9
   3  -6  10 3790.44 139.847  25
   3  -6  10 3788.58 142.041  29
   3  -6  10 3695.93 141.237  28
   3  -6  10 3566.53 174.997  11
   3  -6  10 3424.09 176.140   9
   3  -6  11 503.694 33.8126  25
   3  -6  11 524.647 35.4082  29
   3  -6  11 446.835 33.5051  28
   3  -6  11 436.167 52.7578  11
   3  -6  11 454.412 53.3569   9
   3  -6  12 1326.32 63.3101  41
   3  -6  12 1455.74 99.9077   9
   3  -6  12 1187.14 90.1817  11
   3  -6  12 1309.87 64.8534  29
   3  -6  12 1378.47 63.9523  25
   3  -6  12 1390.67 66.0442  28
   3  -6  13 41.3723 14.7397  43
   3  -6  13 42.5993 15.1186  41
   3  -6  13 51.7321 15.9748  25
   3  -6  13 28.3292 14.4229  28
   3  -6  13 18.9747 13.0751  29
   3  -6  13 11.4987 19.6061   9
   3  -6  14 1257.20 59.5541  43
   3  -6  14 1291.26 62.5969  41
   3  -6  14 1250.41 61.4571  29
   3  -6  14 1277.54 60.6784  25
   3  -6  14 1228.75 62.7894  28
   3  -6  15 61.6222 15.2755  43
   3  -6  15 54.7482 14.9841  41
   3  -6  15 46.7190 14.7865  29
   3  -6  15 39.3314 14.7111  28
   3  -6  16 6360.70 224.997  43
   3  -6  16 6380.80 228.290  28
   3  -6  17 500.722 32.7947  43
   3  -6  17 435.300 32.4413  28
   3  -6  18 5058.73 180.720  43
   3  -6  18 4987.82 182.445  28
   3  -6  19 328.838 26.6144  42
   3  -6  19 403.451 27.6137  43
   3  -6  19 343.573 26.8119  28
   3  -6  20 28.5093 12.5119  43
   3  -6  20 1.32671 10.6468  42
   3  -6  20 26.2642 11.1073  28
   3  -6  21 134.009 15.3580  43
   3  -6  21 107.891 14.7582  42
   3  -6  21 112.435 15.1430  28
   3  -6  22 1282.49 52.1424  43
   3  -6  22 1174.01 51.8024  42
   3  -6  22 1217.66 51.3034  28
  -3   5  24 1106.46 52.5187  38
  -3   5  24 1121.79 49.4448  40
  -3   5  24 1178.13 51.8633  27
  -3   5  23 2890.53 106.905  40
  -3   5  23 2846.53 110.821  38
  -3   5  23 2742.31 108.470  27
  -3   5  22 91.6724 19.6343  38
  -3   5  22 58.9863 14.6232  40
  -3   5  22 78.4960 17.7311  27
  -3   5  21 292.235 25.3511  40
  -3   5  21 303.438 29.5300  38
  -3   5  21 272.020 26.3313  27
  -3   5  20 599.788 37.4171  40
  -3   5  20 598.839 41.2202  38
  -3   5  20 603.440 39.4758  27
  -3   5  19 291.821 25.9132  40
  -3   5  19 286.274 29.3445  38
  -3   5  19 281.961 25.4557  21
  -3   5  19 280.164 27.8154  27
  -3   5  18 1934.76 88.0674  38
  -3   5  18 2043.07 84.5450  21
  -3   5  18 1888.32 85.7966  27
  -3   5  17 1545.30 73.3407  38
  -3   5  17 1526.61 69.1458  21
  -3   5  17 1426.28 69.9478  27
  -3   5  16 100.268 20.8800  38
  -3   5  16 52.9091 15.8219  21
  -3   5  16 64.2102 16.2716  33
  -3   5  16 75.5772 16.7493  27
  -3   5  15 341.096 49.9716  18
   3  -5 -15 365.019 50.1271  17
  -3   5  15 361.655 51.6830  15
  -3   5  15 405.895 31.8457  38
  -3   5  15 343.537 27.9708  21
  -3   5  15 300.110 27.9487  33
  -3   5  15 337.688 29.1807  27
  -3   5  14 3575.49 177.581  18
   3  -5 -14 3467.84 174.781  17
  -3   5  14 3628.69 175.570  14
  -3   5  14 3620.80 136.593  38
  -3   5  14 3402.78 132.417  21
  -3   5  14 3362.61 133.515  33
  -3   5  14 3602.40 134.540  27
  -3   5  13 141.010 34.3038  18
   3  -5 -13 37.2545 22.1126  17
  -3   5  13 113.398 31.6903  14
  -3   5  13 97.3212 19.3049  38
  -3   5  13 65.7288 15.5885  21
  -3   5  13 96.5245 17.6194  33
  -3   5  13 154.376 20.0916  27
  -3   5  12 6992.14 282.128  18
   3  -5 -12 6778.15 282.787  17
  -3   5  12 6876.79 281.453  14
  -3   5  12 6697.83 238.920  33
  -3   5  12 6734.65 237.871  27
  -3   5  12 7004.45 240.191  38
  -3   5  11 360.483 27.0973  33
   3  -5 -11 303.462 43.1646  17
  -3   5  11 428.586 48.0491  14
  -3   5  10 5852.02 204.810  33
   3  -5 -10 5719.86 243.158  17
  -3   5  10 5681.79 239.470  16
  -3   5  10 5788.39 242.373  14
  -3   5   9 4365.47 157.114  33
   3  -5  -9 4244.31 191.930  17
  -3   5   9 4422.97 189.464  16
  -3   5   9 4182.73 190.244  14
  -3   5   9 4417.81 188.113   7
  -3   5   8 672.285 36.0794  33
   3  -5  -8 600.288 54.5025  17
  -3   5   8 644.389 53.6274  16
  -3   5   8 670.359 57.0092  14
  -3   5   8 686.332 55.8964   7
  -3   5   7 4794.55 171.019  33
   3  -5  -7 4750.82 203.535  17
  -3   5   7 4803.85 199.490  16
  -3   5   7 5174.97 207.771  14
  -3   5   7 4802.63 200.646   7
  -3   5   6 5706.91 226.507  16
  -3   5   6 5808.37 231.475   7
  -3   5   6 5660.78 199.727  33
   3  -5  -6 5886.58 201.374  26
  -3   5   5 223.575 28.9043  16
  -3   5   5 251.296 33.0471   7
   3  -5  -5 178.982 16.7558   3
  -3   5   5 210.484 18.7389  33
   3  -5  -5 241.514 21.1147  26
  -3   5   5 253.955 19.2030  37
  -3   5   4 14772.4 504.603   7
   3  -5  -4 14441.4 468.937   3
  -3   5   4 14032.5 469.697  33
   3  -5  -4 14336.1 472.592  26
  -3   5   4 14079.8 469.500  37
  -3   5   3 330.122 22.2644  37
   3  -5  -3 185.988 22.4267  26
   3  -5  -3 134.292 18.1022   3
  -3   5   3 339.824 39.1271   7
  -3   5   2 8726.08 299.157  37
  -3   5   2 9385.35 333.945   7
   3  -5  -2 8992.05 299.412   3
   3  -5  -2 9094.87 303.348  26
   3  -5  -1 1819.19 72.0111   3
  -3   5   1 1765.50 96.0569   7
   3  -5  -1 1975.61 76.1187  26
  -3   5   0 26.2360 15.2233   7
   3  -5   0 40.5395 10.5270   3
   3  -5   0 44.2199 13.6010  26
   3  -5   1 1479.66 59.3655   3
   3  -5   1 1439.25 62.3065  26
   3  -5   2 5717.35 195.167   3
   3  -5   2 5750.97 223.455   6
   3  -5   2 5634.71 198.270  26
   3  -5   3 722.569 55.2338   6
   3  -5   3 791.605 37.0902   3
   3  -5   3 756.665 39.2688  26
   3  -5   3 790.731 37.9268  25
   3  -5   4 6528.75 220.147   3
   3  -5   4 6576.04 223.731  26
   3  -5   4 6309.37 221.100  25
   3  -5   5 596.482 32.7178  25
   3  -5   5 556.731 33.5964  26
   3  -5   5 630.848 33.4424  28
   3  -5   5 595.917 47.5559  11
   3  -5   6 920.387 44.3020  25
   3  -5   6 890.601 44.2103  28
   3  -5   6 992.245 65.1175  11
   3  -5   6 906.077 65.1810   9
   3  -5   7 1329.94 57.5956  25
   3  -5   7 1255.89 57.5406  28
   3  -5   7 1348.76 80.3539  11
   3  -5   7 1241.09 80.4174   9
   3  -5   8 8419.48 284.586  25
   3  -5   8 8450.88 283.171  23
   3  -5   8 8349.29 286.355  29
   3  -5   8 8289.49 284.710  28
   3  -5   8 7948.00 315.487  11
   3  -5   8 7834.73 319.132   9
   3  -5   9 215.502 20.9193  23
   3  -5   9 185.337 20.0281  25
   3  -5   9 127.341 28.1014  11
   3  -5   9 183.899 32.2377   9
   3  -5   9 199.581 19.9328  28
   3  -5   9 162.852 19.8676  29
   3  -5  10 12327.0 418.963  41
   3  -5  10 12774.0 419.042  23
   3  -5  10 12966.1 463.964  11
   3  -5  10 12456.5 464.478   9
   3  -5  10 12487.2 422.105  29
   3  -5  10 12675.6 420.286  25
   3  -5  10 12167.4 421.140  28
   3  -5  11 2479.26 93.9743  43
   3  -5  11 2336.99 94.5935  41
   3  -5  11 2394.89 93.8642  23
   3  -5  11 2406.96 129.499  11
   3  -5  11 2129.04 125.490   9
   3  -5  11 2268.56 95.6582  29
   3  -5  11 2396.28 94.7183  25
   3  -5  11 2215.02 95.1478  28
   3  -5  12 2602.81 103.742  43
   3  -5  12 2681.03 105.946  41
   3  -5  12 2570.92 103.698  23
   3  -5  12 2587.63 142.316   9
   3  -5  12 2822.49 144.012  11
   3  -5  12 2592.17 106.214  29
   3  -5  12 2792.84 105.897  25
   3  -5  12 2638.88 106.798  28
   3  -5  13 1036.51 50.8796  43
   3  -5  13 1004.56 51.7152  41
   3  -5  13 975.091 50.3482  23
   3  -5  13 860.693 75.8019   9
   3  -5  13 1088.42 82.5538  11
   3  -5  13 1013.12 51.1819  25
   3  -5  13 962.124 51.5570  28
   3  -5  13 943.706 50.9481  29
   3  -5  14 371.219 29.3856  43
   3  -5  14 422.568 31.9126  41
   3  -5  14 381.844 29.8443  23
   3  -5  14 422.828 53.5524   9
   3  -5  14 442.296 31.7200  29
   3  -5  14 360.604 30.1698  28
   3  -5  15 371.428 29.2490  43
   3  -5  15 323.797 27.6123  41
   3  -5  15 318.642 26.7457  23
   3  -5  15 269.348 43.4551   9
   3  -5  15 368.141 29.1177  29
   3  -5  15 326.405 28.1872  28
   3  -5  16 1867.13 80.9726  43
   3  -5  16 1954.98 81.0596  23
   3  -5  16 1839.30 82.1066  28
   3  -5  16 1755.00 79.9802  29
   3  -5  17 76.2686 17.3971  43
   3  -5  17 76.4578 17.6218  28
   3  -5  18 2764.52 109.341  43
   3  -5  18 2710.96 109.934  28
   3  -5  19 400.371 30.4355  42
   3  -5  19 447.248 31.6104  43
   3  -5  19 373.362 29.4595  28
   3  -5  20 550.351 33.3371  43
   3  -5  20 444.069 31.5923  42
   3  -5  20 459.206 31.4676  28
   3  -5  21 146.110 17.8324  43
   3  -5  21 129.017 17.4697  42
   3  -5  21 96.6022 15.7421  28
   3  -5  22 17.3286 11.7058  43
   3  -5  22 3.63545 10.1143  42
   3  -5  22 13.6043 9.34111  28
   3  -5  23-5.07999 9.10468  42
   3  -5  23 5.83738 9.55043  43
   3  -5  23 17.4864 8.99274  28
  -3   4  25 19.4615 12.5983  38
  -3   4  25 17.8888 11.2400  40
  -3   4  24 1101.88 50.0526  40
  -3   4  24 1094.52 53.3579  38
  -3   4  24 1025.41 51.5319  27
  -3   4  23 787.768 42.0270  40
  -3   4  23 780.138 45.8491  38
  -3   4  23 806.897 44.8861  27
  -3   4  22 36.4746 16.2825  38
  -3   4  22 25.1720 14.1618  40
  -3   4  22 38.7465 17.0937  27
  -3   4  21 1749.44 76.3189  40
  -3   4  21 1720.50 80.1242  38
  -3   4  21 1717.46 78.4982  27
  -3   4  20 891.311 49.0253  40
  -3   4  20 998.211 55.3467  38
  -3   4  20 988.437 49.9681  21
  -3   4  20 877.656 51.6934  27
  -3   4  19 1196.72 59.7661  40
  -3   4  19 1209.84 64.3601  38
  -3   4  19 1356.80 61.4159  21
  -3   4  19 1207.82 62.3994  27
  -3   4  18 3394.29 134.410  40
  -3   4  18 3629.84 140.321  38
  -3   4  18 3565.23 134.784  21
  -3   4  18 3522.74 137.435  27
  -3   4  17 955.986 53.5284  38
  -3   4  17 943.138 49.1478  21
  -3   4  17 893.960 79.9830  15
  -3   4  17 906.072 51.2709  27
  -3   4  16 2698.11 108.513  38
  -3   4  16 2554.86 103.371  21
  -3   4  16 2649.44 145.240  15
  -3   4  16 2549.27 105.633  27
  -3   4  15 3539.70 137.484  38
  -3   4  15 3508.69 133.184  21
  -3   4  15 3673.37 177.440  15
  -3   4  15 3521.00 134.938  27
  -3   4  14 31.4432 19.1794  18
   3  -4 -14 19.6546 22.7435  17
  -3   4  14 30.4613 19.1898  15
  -3   4  14 19.5758 24.4659  14
  -3   4  14 4.95791 14.5721  38
  -3   4  14 22.1831 11.7288  21
  -3   4  14 14.7694 13.4666  33
  -3   4  14 22.6490 13.4681  27
  -3   4  13 12140.6 443.657  18
   3  -4 -13 11776.3 439.982  17
  -3   4  13 11839.8 438.936  14
  -3   4  13 12111.6 399.343  38
  -3   4  13 11469.5 395.214  21
  -3   4  13 11468.3 396.253  33
  -3   4  13 12047.9 397.342  27
  -3   4  12 4049.33 183.191  18
  -3   4  12 4198.91 182.761  14
   3  -4 -12 4169.66 184.217  17
  -3   4  12 3767.68 145.632  33
  -3   4  12 4054.23 146.267  27
  -3   4  12 4064.87 148.105  38
  -3   4  11 6210.46 249.814  18
   3  -4 -11 5756.76 247.727  17
  -3   4  11 6226.24 248.539  14
  -3   4  11 6373.45 215.427  38
  -3   4  11 5908.17 213.249  33
  -3   4  11 6174.93 212.987  27
  -3   4  10 8947.95 332.116   7
  -3   4  10 8674.09 300.898  33
  -3   4  10 9324.67 336.610  18
   3  -4 -10 8593.70 336.603  17
  -3   4  10 9328.93 337.522  14
  -3   4  10 8896.16 301.727  38
  -3   4   9 415.141 40.6314   7
  -3   4   9 418.063 40.4363  18
   3  -4  -9 383.781 41.6576  17
  -3   4   9 402.184 40.5943  16
  -3   4   9 337.963 38.9572  14
  -3   4   9 375.302 25.4148  33
  -3   4   8 7130.51 267.710   7
   3  -4  -8 6925.68 271.826  17
  -3   4   8 7143.20 267.060  16
  -3   4   8 7301.61 272.119  14
  -3   4   8 6900.18 239.455  33
  -3   4   7 9093.25 322.736   7
   3  -4  -7 8843.73 325.122  17
  -3   4   7 8565.95 318.048  16
  -3   4   7 8827.18 323.695  14
  -3   4   7 8605.88 293.255  33
   3  -4  -6 237.731 30.4881  17
  -3   4   6 233.505 27.9261  16
  -3   4   6 258.589 30.0564   7
   3  -4  -5 9356.67 336.805  17
  -3   4   5 9165.46 328.878  16
  -3   4   5 9224.69 334.991   7
   3  -4  -4 5240.60 208.415  17
  -3   4   4 5321.11 202.520  16
  -3   4   4 5563.30 209.615   7
   3  -4  -3 18.5458 15.4271  17
  -3   4   3 2.74113 11.2877   7
   3  -4  -2 1370.57 72.2172  17
  -3   4   2 1325.92 72.9100   7
   3  -4  -1 4901.00 192.278  17
  -3   4   1 5214.67 196.944   7
  -3   4   0 1494.51 77.9803   7
   3  -4   1 776.115 50.0892   6
   3  -4   2 4618.71 181.316   6
   3  -4   3 98.6248 19.4008  11
   3  -4   4 5153.92 201.813  11
   3  -4   4 5344.78 205.174   9
   3  -4   5 5280.95 205.884   9
   3  -4   5 5114.68 203.100  11
   3  -4   6 1851.64 73.6037  25
   3  -4   6 1895.16 73.0622  23
   3  -4   6 1798.87 93.9152  11
   3  -4   6 1944.66 97.4578   9
   3  -4   7 524.409 30.0058  25
   3  -4   7 513.339 29.4812  23
   3  -4   7 564.593 46.5507  11
   3  -4   7 563.828 47.7546   9
   3  -4   7 562.899 30.9816  28
   3  -4   8 50.3399 12.1591  43
   3  -4   8 60.6885 13.2492  25
   3  -4   8 48.4716 12.7404  23
   3  -4   8 44.6586 18.0018   9
   3  -4   8 72.2063 20.8097  11
   3  -4   8 56.1343 13.0381  28
   3  -4   8 47.0517 12.7096  29
   3  -4   9 2138.06 87.6155  43
   3  -4   9 2239.55 88.7712  41
   3  -4   9 2414.67 90.1073  23
   3  -4   9 2309.97 118.136  11
   3  -4   9 2256.71 117.603   9
   3  -4   9 2366.13 91.4253  29
   3  -4   9 2387.87 89.8912  25
   3  -4   9 2227.82 89.6699  28
   3  -4  10 1582.38 69.9689  43
   3  -4  10 1711.93 71.0951  41
   3  -4  10 1754.15 71.7459  23
   3  -4  10 1799.53 101.224   9
   3  -4  10 1786.12 100.235  11
   3  -4  10 1781.51 73.4650  29
   3  -4  10 1744.19 72.3137  28
   3  -4  10 1619.69 70.1925  25
   3  -4  11 336.494 25.9557  43
   3  -4  11 400.290 27.2865  41
   3  -4  11 369.596 26.3121  23
   3  -4  11 377.836 43.2764  11
   3  -4  11 311.853 40.9716   9
   3  -4  11 391.633 28.1720  29
   3  -4  11 378.234 27.1013  25
   3  -4  11 374.272 27.2881  28
   3  -4  12 2959.21 114.040  43
   3  -4  12 3020.06 115.401  41
   3  -4  12 3019.13 113.610  23
   3  -4  12 2894.00 149.643   9
   3  -4  12 2973.07 150.017  11
   3  -4  12 2748.42 114.178  29
   3  -4  12 3112.06 114.188  25
   3  -4  12 2983.20 115.783  28
   3  -4  13 50.5546 15.2837  43
   3  -4  13 68.1695 15.5799  41
   3  -4  13 48.6469 15.0818  23
   3  -4  13 36.2635 21.3938   9
   3  -4  13 57.1571 15.3851  29
   3  -4  13 49.6704 14.1349  28
   3  -4  14 3347.46 125.283  43
   3  -4  14 3363.47 126.731  41
   3  -4  14 3294.87 123.924  23
   3  -4  14 3090.24 162.774   9
   3  -4  14 2948.51 123.481  29
   3  -4  14 3249.29 125.810  28
   3  -4  15 205.526 22.9505  43
   3  -4  15 282.656 25.2356  23
   3  -4  15 232.936 42.1803   9
   3  -4  15 208.393 23.4628  29
   3  -4  15 210.678 23.2621  28
   3  -4  16 44.2898 16.3870  43
   3  -4  16 75.4668 17.8125  23
   3  -4  16 93.5004 30.3045   9
   3  -4  16 81.4013 17.2328  29
   3  -4  16 60.5763 15.3851  28
   3  -4  17 98.3520 18.3222  43
   3  -4  17 82.8535 17.4838  23
   3  -4  17 97.5575 17.9439  29
   3  -4  17 98.6399 17.9383  28
   3  -4  18 3035.07 117.688  43
   3  -4  18 2929.40 117.994  42
   3  -4  18 2811.63 116.375  28
   3  -4  19 299.845 26.9039  42
   3  -4  19 305.250 27.3021  43
   3  -4  19 300.430 26.7732  28
   3  -4  20 2363.71 93.6139  43
   3  -4  20 2214.76 93.2459  42
   3  -4  20 2141.12 91.7763  28
   3  -4  21 509.955 32.9753  43
   3  -4  21 479.488 32.0488  42
   3  -4  21 453.865 31.1480  28
   3  -4  22 60.3142 13.6043  42
   3  -4  22 77.1855 15.1657  43
   3  -4  22 54.9441 13.2631  28
   3  -4  23 23.4985 11.0576  42
   3  -4  23 36.4957 10.9449  28
   3  -4  24 1542.04 62.0079  42
  -3   3  26 783.751 40.3442  38
  -3   3  26 892.758 39.3622  40
  -3   3  25 802.805 39.1909  40
  -3   3  25 706.588 40.5234  38
  -3   3  24 1283.64 61.0465  38
  -3   3  24 1246.67 57.3939  40
  -3   3  23 296.454 28.7013  38
  -3   3  23 287.438 25.3715  40
  -3   3  23 294.603 27.1076  27
  -3   3  22 160.985 20.2055  40
  -3   3  22 158.963 24.0807  38
  -3   3  22 167.230 22.6388  27
  -3   3  21 5084.14 181.160  40
  -3   3  21 4796.33 185.296  38
  -3   3  21 4937.40 183.888  27
  -3   3  20 135.037 19.3720  40
  -3   3  20 151.291 23.7217  38
  -3   3  20 159.647 20.9672  21
  -3   3  20 145.306 22.1143  27
  -3   3  19 5950.64 207.885  40
  -3   3  19 5791.58 212.968  38
  -3   3  19 5911.20 207.415  21
  -3   3  19 5425.65 209.193  27
  -3   3  18 3204.02 126.083  40
  -3   3  18 3402.45 132.235  38
  -3   3  18 3363.47 126.882  21
  -3   3  18 3084.50 168.411  15
  -3   3  18 3230.79 129.162  27
  -3   3  17 6232.39 220.489  40
  -3   3  17 6277.13 225.605  38
  -3   3  17 6270.10 220.218  21
  -3   3  17 6315.03 270.082  15
  -3   3  17 6069.72 222.534  27
  -3   3  16 2543.21 102.850  38
  -3   3  16 2459.99 97.6513  21
  -3   3  16 2444.61 135.412  15
  -3   3  16 2337.50 99.1101  27
  -3   3  15 4457.74 167.260  38
  -3   3  15 4544.97 163.089  21
  -3   3  15 4574.23 204.981  15
  -3   3  15 4484.95 165.211  27
  -3   3  14 632.463 38.2184  38
  -3   3  14 568.728 33.6658  21
   3  -3 -14 603.755 55.4538  17
  -3   3  14 590.867 55.0864  15
  -3   3  14 572.083 35.4393  27
  -3   3  13 11361.5 407.626  18
   3  -3 -13 10988.1 401.079  17
  -3   3  13 10683.9 401.811  15
  -3   3  13 10873.1 400.868  14
  -3   3  13 11176.0 366.502  38
  -3   3  13 10577.9 364.012  24
  -3   3  13 10689.5 361.757  21
  -3   3  13 10653.4 362.415  33
  -3   3  13 10718.3 363.604  27
  -3   3  12 296.455 39.0441  18
   3  -3 -12 409.304 43.0468  17
  -3   3  12 372.631 40.8827  14
  -3   3  12 364.085 27.0566  38
  -3   3  12 297.010 22.6774  21
  -3   3  12 355.460 25.9494  24
  -3   3  12 365.763 24.8052  33
  -3   3  12 321.073 24.3587  27
  -3   3  11 2232.56 110.599  18
   3  -3 -11 1917.38 105.410  17
  -3   3  11 2097.11 107.719  14
  -3   3  11 2130.34 104.292   7
  -3   3  11 2141.31 83.2579  38
  -3   3  11 1956.10 81.2595  24
  -3   3  11 2049.59 80.7017  33
  -3   3  11 2034.52 80.7328  27
  -3   3  10 1755.59 95.2157  18
   3  -3 -10 1793.58 96.4703  17
  -3   3  10 1792.08 95.0391  14
  -3   3  10 1788.17 72.6630  38
  -3   3  10 1722.42 71.0261  33
  -3   3  10 1784.38 70.6690  27
  -3   3  10 1902.07 93.4525   7
  -3   3   9 407.437 38.5657  18
   3  -3  -9 385.574 39.7054  17
  -3   3   9 492.323 41.4216  14
  -3   3   9 472.480 39.8426   7
  -3   3   8 720.277 51.2422  18
   3  -3  -8 632.005 50.2377  17
  -3   3   8 772.669 53.2778  14
  -3   3   8 806.303 53.3044   7
  -3   3   7 10515.2 366.659  18
   3  -3  -7 10412.2 373.280  17
  -3   3   7 9956.87 363.630  16
  -3   3   7 10490.2 368.996  14
  -3   3   7 10495.1 368.216   7
  -3   3   6 437.809 35.1797  18
   3  -3  -6 452.702 39.3310  17
  -3   3   6 450.599 36.4454  16
  -3   3   6 544.800 40.6784  14
  -3   3   6 468.309 38.4317   7
   3  -3  -5 489.038 40.0783  17
  -3   3   5 463.877 35.3769  16
   3  -3  -4 5930.64 219.957  17
  -3   3   4 5735.77 211.445  16
  -3   3   4 5910.18 218.536   7
   3  -3  -3 1301.36 70.0672  17
  -3   3   3 1405.40 70.8691   7
   3  -3  -2 2822.58 119.419  17
  -3   3   2 2944.75 120.041   7
   3  -3  -1 3003.15 119.956  17
  -3   3   1 2834.99 119.673   7
   3  -3   0 257.565 25.6618  17
  -3   3   0 294.213 28.1975   7
  -3   3  -1 7012.02 252.420   7
   3  -3   2 82.7325 16.5666   9
   3  -3   3 6236.82 228.311   9
   3  -3   4 4253.62 162.983   9
   3  -3   4 3997.38 161.822  11
   3  -3   5 3363.18 138.633   9
   3  -3   5 3248.89 137.892  11
   3  -3   6 13511.6 474.656  11
   3  -3   6 13801.9 475.511   9
   3  -3   7 1717.85 91.4547  11
   3  -3   7 1859.95 92.2794   9
   3  -3   8 2308.05 86.9261  43
   3  -3   8 2231.14 86.7806  23
   3  -3   8 2336.49 112.423   9
   3  -3   8 2276.00 111.157  11
   3  -3   8 2215.77 88.5390  29
   3  -3   8 2408.58 87.8104  25
   3  -3   8 2367.45 88.4264  28
   3  -3   9 2494.61 97.6116  43
   3  -3   9 2731.46 99.1332  41
   3  -3   9 2596.91 98.2485  23
   3  -3   9 2592.50 124.865   9
   3  -3   9 2638.50 126.482  11
   3  -3   9 2467.65 99.0099  29
   3  -3   9 2692.30 98.4085  25
   3  -3   9 2722.77 99.6104  28
   3  -3  10 277.017 21.4218  43
   3  -3  10 266.462 21.1706  41
   3  -3  10 320.055 23.3449  23
   3  -3  10 285.132 35.1326  11
   3  -3  10 250.976 33.8529   9
   3  -3  10 289.044 22.1583  28
   3  -3  10 248.138 21.8773  29
   3  -3  10 321.972 22.5206  25
   3  -3  11 1416.78 61.0785  41
   3  -3  11 1348.54 59.6849  43
   3  -3  11 1379.45 59.4791  23
   3  -3  11 1395.71 86.2224   9
   3  -3  11 1430.47 61.0713  28
   3  -3  11 1254.59 59.7200  29
   3  -3  12 7831.15 273.899  43
   3  -3  12 8179.48 275.398  41
   3  -3  12 8038.97 273.361  23
   3  -3  12 8376.75 315.807   9
   3  -3  12 7579.32 273.915  29
   3  -3  12 8164.16 275.109  28
   3  -3  13 704.396 38.1026  43
   3  -3  13 660.097 38.0951  23
   3  -3  13 575.487 57.0183   9
   3  -3  13 568.293 36.2207  29
   3  -3  13 579.013 36.4515  28
   3  -3  14 4683.32 166.698  43
   3  -3  14 4591.03 165.338  23
   3  -3  14 4448.33 205.875   9
   3  -3  14 4283.08 165.339  29
   3  -3  14 4606.70 167.078  28
   3  -3  15 333.881 27.7643  43
   3  -3  15 408.548 29.4968  23
   3  -3  15 320.467 46.3227   9
   3  -3  15 302.952 26.5318  29
   3  -3  15 342.934 27.7858  28
   3  -3  16 918.573 47.8072  43
   3  -3  16 849.235 46.3206  23
   3  -3  16 702.587 69.7859   9
   3  -3  16 800.344 45.8452  28
   3  -3  16 773.046 45.2243  29
   3  -3  17 962.525 51.2558  43
   3  -3  17 928.716 50.5788  42
   3  -3  17 978.232 49.2386  23
   3  -3  17 785.305 46.8501  29
   3  -3  17 850.357 48.5455  28
   3  -3  18 3906.18 145.122  43
   3  -3  18 3655.53 144.619  42
   3  -3  18 3617.32 143.608  28
   3  -3  18 3462.30 141.809  29
   3  -3  19 3.43996 14.4395  43
   3  -3  19 16.2330 13.5222  42
   3  -3  19-1.73899 12.5094  28
   3  -3  20 6868.00 234.042  43
   3  -3  20 6557.66 233.898  42
   3  -3  20 6297.12 232.336  28
   3  -3  21 798.222 44.3395  42
   3  -3  21 846.255 44.7444  43
   3  -3  21 722.443 42.4388  28
   3  -3  22 143.371 18.6103  43
   3  -3  22 124.569 17.8050  42
   3  -3  22 113.894 16.6308  28
   3  -3  23 1689.77 69.8170  42
   3  -3  23 1626.11 68.1312  28
   3  -3  24 861.408 40.7609  42
  -3   2  26 9.39437 10.5302  40
  -3   2  25 3986.75 144.606  40
  -3   2  24 366.533 27.9992  40
  -3   2  24 400.891 31.5308  38
  -3   2  23 12.6333 16.7949  38
  -3   2  23 15.2156 13.3359  40
  -3   2  23 18.7733 15.9644  27
  -3   2  22 587.635 38.2654  40
  -3   2  22 670.061 43.3424  38
  -3   2  22 602.578 40.3541  27
  -3   2  21 6311.56 219.573  40
  -3   2  21 5874.83 222.620  38
  -3   2  21 6178.68 222.002  27
  -3   2  20 246.363 24.7067  40
  -3   2  20 230.016 26.8718  38
  -3   2  20 261.614 26.2891  27
  -3   2  19 11161.1 378.455  40
  -3   2  19 11006.9 383.553  38
  -3   2  19 11393.2 378.744  21
  -3   2  19 10313.1 428.705  15
  -3   2  19 11225.5 382.215  27
  -3   2  18 555.137 35.2301  40
  -3   2  18 464.064 36.8386  38
  -3   2  18 567.314 34.8947  21
  -3   2  18 498.159 59.2680  15
  -3   2  18 517.779 36.4857  27
  -3   2  17 68.5613 19.3729  38
  -3   2  17 83.5283 15.9511  40
  -3   2  17 98.7668 16.8623  21
  -3   2  17 64.0604 28.1880  15
  -3   2  17 71.6965 16.7869  27
  -3   2  16 2125.21 87.0596  40
  -3   2  16 2129.90 91.6252  38
  -3   2  16 2217.34 87.4570  21
  -3   2  16 2169.69 86.8305  22
  -3   2  16 2015.07 119.393  15
  -3   2  16 2162.06 89.5171  27
  -3   2  15 6538.28 235.194  38
  -3   2  15 6731.84 230.278  21
  -3   2  15 6556.34 229.820  22
  -3   2  15 6621.28 270.782  15
  -3   2  15 6751.10 233.196  27
  -3   2  14 355.494 28.2430  38
  -3   2  14 329.618 24.2702  21
  -3   2  14 395.005 43.7492  15
  -3   2  14 369.323 26.5407  27
  -3   2  13 6534.67 228.173  38
  -3   2  13 6605.03 226.299  24
  -3   2  13 6570.11 223.973  21
   3  -2 -13 6717.73 256.251  17
  -3   2  13 6218.27 256.938  15
  -3   2  13 6422.97 225.695  27
  -3   2  12 16.2993 12.4841  38
  -3   2  12 12.6175 9.62483  21
  -3   2  12 20.2350 11.6879  24
   3  -2 -12 13.5235 14.2872  17
  -3   2  12 17.7047 14.1958  15
  -3   2  12-3.44697 15.6195  14
  -3   2  12 16.8286 11.7124  27
  -3   2  11 171.414 24.9887   7
  -3   2  11 165.239 18.6448  38
   3  -2 -11 159.735 26.5199  17
  -3   2  11 186.267 26.9965  15
  -3   2  11 145.379 24.6726  14
  -3   2  11 177.668 17.5942  27
  -3   2  11 175.250 15.6277  21
   3  -2 -10 3030.02 133.588  17
  -3   2  10 2922.33 130.478  15
  -3   2  10 2981.12 131.458  14
  -3   2  10 2976.18 129.512   7
  -3   2   9 943.908 60.4139  18
   3  -2  -9 919.264 59.0490  17
  -3   2   9 919.217 56.7324  14
  -3   2   9 950.847 57.5759   7
  -3   2   8 339.035 33.4763  18
   3  -2  -8 331.800 33.5084  17
  -3   2   8 292.765 29.6783  14
  -3   2   8 365.550 33.1822   7
  -3   2   7 19076.3 674.647  18
  -3   2   7 19747.0 674.279  14
   3  -2  -7 20009.4 678.169  17
  -3   2   7 20311.8 674.620   7
  -3   2   7 20585.2 668.788   1
   3  -2  -7 20629.3 666.838   2
  -3   2   6 485.268 36.9566  18
   3  -2  -6 568.428 41.0847  17
  -3   2   6 595.715 39.6230  14
  -3   2   6 542.355 36.4177   1
  -3   2   6 540.398 38.6698   7
   3  -2  -5 12474.7 433.500  17
  -3   2   5 12421.9 429.878  14
  -3   2   5 12655.9 430.777   7
  -3   2   5 12757.6 427.987   1
   3  -2  -4 1982.81 89.5014  17
  -3   2   4 1901.60 85.7574  14
  -3   2   4 2059.28 87.4348   7
   3  -2  -3 1163.98 61.0017  17
  -3   2   3 1144.36 58.5920   7
   3  -2  -2 6590.03 232.863  17
  -3   2   2 6355.59 230.523   7
   3  -2  -1 1804.80 77.1501  17
  -3   2   1 1569.38 73.9088   7
   3  -2   0 5436.34 189.426  17
  -3   2   0 4961.92 186.970   7
   3  -2   1 14899.9 497.181  17
   3  -2   1 14256.0 503.110  13
   3  -2   1 15520.6 495.523   9
  -3   2  -1 14631.4 497.898   7
   3  -2   2 1442.88 70.8298  13
   3  -2   2 1566.94 66.9754   9
  -3   2  -2 1399.54 66.4979   7
   3  -2   3 7786.84 278.438  13
   3  -2   3 8186.87 276.228   9
  -3   2  -3 7596.58 276.674   1
   3  -2   4 3465.08 136.708  13
   3  -2   4 3571.57 136.818   9
  -3   2  -4 3365.19 135.697   1
   3  -2   5 287.482 27.4375  13
   3  -2   5 377.383 30.7711   9
  -3   2  -5 294.114 26.6619   1
   3  -2   5 313.020 26.7492   2
   3  -2   6 12004.5 418.539   9
   3  -2   7 7186.14 265.151   9
   3  -2   8 1284.21 72.9654   9
   3  -2   9 6560.96 218.699  43
   3  -2   9 6456.38 218.909  41
   3  -2   9 6134.51 217.236  23
   3  -2   9 6395.89 246.388   9
   3  -2   9 6181.25 218.862  29
   3  -2   9 6624.03 218.938  28
   3  -2  10 2597.54 98.4612  43
   3  -2  10 2687.94 97.9750  23
   3  -2  10 2781.72 127.062   9
   3  -2  10 2452.82 98.2118  29
   3  -2  10 2622.78 98.4671  28
   3  -2  11 315.694 23.3627  43
   3  -2  11 279.139 22.8521  23
   3  -2  11 323.109 36.9875   9
   3  -2  11 313.658 23.7852  29
   3  -2  11 351.222 23.9313  28
   3  -2  12 11878.4 389.318  43
   3  -2  12 12377.7 388.562  23
   3  -2  12 11944.2 429.663   9
   3  -2  12 11764.5 389.435  28
   3  -2  13 1480.51 66.5224  43
   3  -2  13 1634.09 66.5349  23
   3  -2  13 1544.41 94.6088   9
   3  -2  13 1406.02 65.5651  29
   3  -2  13 1512.97 66.2932  28
   3  -2  14 1429.12 65.6750  43
   3  -2  14 1531.07 65.2564  23
   3  -2  14 1485.18 95.4509   9
   3  -2  14 1411.03 65.2082  29
   3  -2  14 1455.16 65.9065  28
   3  -2  15 13236.5 427.943  43
   3  -2  15 12699.7 428.179  42
   3  -2  15 12999.3 425.511  23
   3  -2  15 12678.3 474.387   9
   3  -2  15 11895.4 425.771  29
   3  -2  15 12520.7 426.877  28
   3  -2  16 448.239 32.0239  43
   3  -2  16 379.276 29.9246  42
   3  -2  16 379.109 29.3808  23
   3  -2  16 339.887 27.9058  29
   3  -2  16 386.206 29.9170  28
   3  -2  16 476.350 54.1712   9
   3  -2  17 2947.08 113.150  43
   3  -2  17 2845.91 112.896  42
   3  -2  17 2749.54 111.047  29
   3  -2  17 2639.96 110.645  28
   3  -2  17 2716.53 150.188   9
   3  -2  18 2822.42 111.486  42
   3  -2  18 2766.26 109.928  43
   3  -2  18 2616.43 108.387  29
   3  -2  18 2623.41 109.110  28
   3  -2  19 1562.24 70.0518  43
   3  -2  19 1602.81 71.3613  42
   3  -2  19 1382.81 67.6067  29
   3  -2  19 1422.73 68.3920  28
   3  -2  20 1404.83 68.3929  42
   3  -2  20 1398.83 67.3896  28
   3  -2  21 109.933 17.9749  43
   3  -2  21 87.3870 17.0389  42
   3  -2  21 54.9857 14.9116  28
   3  -2  22 326.790 25.6945  42
   3  -2  22 297.329 24.6222  28
   3  -2  23 401.804 27.6930  42
  -3   1  26 118.466 15.9651  40
  -3   1  25 1974.62 80.4273  40
  -3   1  24 114.049 17.8892  40
  -3   1  23 68.2991 16.7292  40
  -3   1  22 367.561 28.9917  40
  -3   1  22 430.224 32.5863  27
  -3   1  21 82.3742 19.8421  38
  -3   1  21 80.0738 17.6732  40
  -3   1  21 93.4282 18.1861  27
  -3   1  20 189.870 24.7117  38
  -3   1  20 241.866 23.7587  40
  -3   1  20 207.639 22.6909  22
  -3   1  20 244.417 25.2432  27
  -3   1  19 1322.28 66.3659  38
  -3   1  19 1377.61 63.7232  40
  -3   1  19 1386.85 63.5411  22
  -3   1  19 1272.19 94.9001  15
  -3   1  19 1375.65 66.1506  27
  -3   1  18 1244.02 58.4483  40
  -3   1  18 1193.14 61.8517  38
  -3   1  18 1259.01 58.4442  21
  -3   1  18 1250.61 58.3359  22
  -3   1  18 1171.99 88.6349  15
  -3   1  18 1217.82 60.7067  27
  -3   1  17 1787.55 74.4291  40
  -3   1  17 1677.03 77.5624  38
  -3   1  17 1700.96 73.4869  21
  -3   1  17 1845.92 74.3479  22
  -3   1  17 1792.54 108.285  15
  -3   1  17 1625.26 75.2769  27
  -3   1  16 689.725 39.6463  40
  -3   1  16 795.005 44.9440  38
  -3   1  16 772.812 40.8741  21
  -3   1  16 797.754 41.3271  22
  -3   1  16 826.716 66.1447  15
  -3   1  16 816.509 44.1588  27
  -3   1  15 15.4474 10.7140  40
  -3   1  15 10.5436 14.6522  38
  -3   1  15 14.0880 11.5306  22
  -3   1  15 11.7615 11.3360  21
  -3   1  15 30.6785 20.2822  15
  -3   1  15 5.56965 13.0253  27
  -3   1  14 857.252 40.6380  40
  -3   1  14 811.254 43.6825  38
  -3   1  14 819.852 40.2514  21
  -3   1  14 811.690 40.1020  22
  -3   1  14 827.358 63.0072  15
  -3   1  14 756.136 41.5027  27
  -3   1  13 2913.25 102.898  40
  -3   1  13 2660.75 105.894  38
  -3   1  13 2709.98 102.065  21
  -3   1  13 2785.91 132.122  15
  -3   1  13 2736.16 104.646  27
  -3   1  12 57.1715 15.2392  38
  -3   1  12 75.1945 21.2371  19
   3  -1 -12 44.6039 19.1642  17
  -3   1  12 86.3040 21.3671  15
  -3   1  12 61.4822 13.1369  27
  -3   1  12 74.2878 11.8717  21
  -3   1  11 4183.57 170.353  19
   3  -1 -11 4145.11 168.767  17
  -3   1  11 4083.00 169.851  15
  -3   1  10 2603.06 112.992   7
   3  -1 -10 2454.20 111.978  17
  -3   1  10 2603.15 114.087  15
  -3   1  10 2371.13 111.371  14
  -3   1   9 1840.10 87.4297   7
   3  -1  -9 1848.63 89.1610  17
  -3   1   9 1955.50 89.4916  15
  -3   1   9 1747.85 86.5859  14
  -3   1   8 2255.30 98.9753   7
  -3   1   8 2063.02 97.1367  15
   3  -1  -8 2365.19 102.438  17
  -3   1   8 2289.32 99.3423  14
   3  -1  -7 2885.66 109.556   2
  -3   1   7 2836.09 116.590   7
  -3   1   7 2907.17 111.172   1
   3  -1  -7 2928.04 120.329  17
  -3   1   7 2715.34 115.212  15
  -3   1   7 2691.71 115.426  14
  -3   1   6 970.314 48.8714   1
   3  -1  -6 982.572 48.0739   2
  -3   1   6 887.117 51.0885   7
   3  -1  -6 962.613 54.6383  17
  -3   1   6 972.506 51.2336  15
  -3   1   6 1035.08 52.6879  14
  -3   1   5 8136.20 284.440   7
  -3   1   5 8498.61 282.793   1
   3  -1  -5 8304.87 280.827   2
   3  -1  -5 8292.50 288.496  17
  -3   1   5 7965.78 281.113  15
  -3   1   5 7710.64 282.270  14
  -3   1   4 485.362 31.6479   1
  -3   1   4 420.602 30.5252   7
   3  -1  -4 481.559 30.8381   2
   3  -1  -4 483.272 34.4909  17
  -3   1   4 457.063 28.9843  15
  -3   1   4 430.708 29.8270  14
  -3   1   3 11197.6 369.576   1
  -3   1   3 10514.3 367.638   7
   3  -1  -3 10730.5 366.965   2
   3  -1  -3 11142.8 372.287  17
  -3   1   3 10656.5 361.825  15
  -3   1   3 10942.8 365.399  14
  -3   1   2 7425.46 259.342   7
   3  -1  -2 7704.95 264.246  17
  -3   1   2 7455.25 256.903  14
  -3   1   1 7193.35 251.179   7
   3  -1  -1 7408.57 255.702  17
  -3   1   0 4503.33 161.128   7
  -3   1   0 4487.22 165.809   1
   3  -1   0 4643.89 165.102   2
   3  -1   0 4443.48 164.776  17
   3  -1   0 4432.53 170.176  13
  -3   1  -1 1870.39 81.5568   1
  -3   1  -1 1867.76 76.5946   7
   3  -1   1 2003.75 81.1380   2
   3  -1   1 2056.39 76.5943   9
   3  -1   1 1841.74 79.2427  17
   3  -1   1 1759.54 84.0631  13
  -3   1  -2 479.146 32.3409   1
   3  -1   2 541.113 32.5228   2
  -3   1  -2 438.526 27.5799   7
   3  -1   2 460.823 29.2646   9
   3  -1   2 473.502 34.8491  13
  -3   1  -3 5585.16 202.032   1
   3  -1   3 5874.07 201.725   2
   3  -1   3 5396.50 205.402  13
   3  -1   3 5625.87 200.749   9
  -3   1  -4 1404.47 65.3901   1
   3  -1   4 1471.09 65.2020   2
   3  -1   4 1406.08 69.3821  13
   3  -1   4 1420.21 66.5361   9
  -3   1  -5 4056.66 153.802   1
   3  -1   5 4232.85 153.294   2
   3  -1   5 4041.89 159.469  13
   3  -1   5 4156.63 158.215   9
   3  -1   6 7005.34 254.566  13
   3  -1   6 7058.32 254.496   9
   3  -1   7 1230.42 66.7182  13
   3  -1   7 1350.10 69.0383   9
   3  -1   8 818.564 51.7021  13
   3  -1   8 819.589 54.0383   9
   3  -1   9 4793.66 192.040   9
   3  -1  10 739.743 52.8502   9
   3  -1  10 635.017 33.7599  31
   3  -1  10 653.097 33.7234  28
   3  -1  10 687.028 34.5628  29
   3  -1  10 660.662 34.1346  43
   3  -1  11 3964.17 170.431   9
   3  -1  11 3739.74 139.809  31
   3  -1  11 3771.99 140.311  29
   3  -1  11 3904.92 140.423  28
   3  -1  11 4108.89 141.230  43
   3  -1  11 3960.45 140.907  42
   3  -1  12 768.628 59.1885   9
   3  -1  12 738.662 38.2434  31
   3  -1  12 730.498 38.2946  29
   3  -1  12 699.025 37.7089  28
   3  -1  12 761.956 39.0280  43
   3  -1  12 727.643 38.4324  42
   3  -1  13 2033.87 112.351   9
   3  -1  13 2008.29 82.9213  31
   3  -1  13 2051.56 83.6772  29
   3  -1  13 2106.21 83.6632  28
   3  -1  13 2115.74 84.0491  43
   3  -1  13 2037.13 84.1628  42
   3  -1  14 635.824 59.2368   9
   3  -1  14 647.278 37.3753  31
   3  -1  14 644.181 37.7735  29
   3  -1  14 674.117 38.0863  28
   3  -1  14 650.470 38.1225  43
   3  -1  14 710.044 39.3452  42
   3  -1  15 2416.86 95.4822  43
   3  -1  15 2394.71 96.1172  42
   3  -1  15 2264.72 94.6944  28
   3  -1  15 2301.61 95.0697  29
   3  -1  15 2384.00 130.517   9
   3  -1  16 1040.36 51.5024  43
   3  -1  16 989.420 51.1812  42
   3  -1  16 977.732 50.8382  29
   3  -1  16 915.569 49.7115  28
   3  -1  16 916.869 77.2183   9
   3  -1  17 634.746 39.2499  43
   3  -1  17 607.893 38.9384  42
   3  -1  17 677.152 40.6003  29
   3  -1  17 655.731 40.0444  28
   3  -1  18 369.286 29.7705  43
   3  -1  18 394.798 31.2714  42
   3  -1  18 387.046 30.5354  29
   3  -1  18 371.832 29.1004  28
   3  -1  19 972.745 51.1090  42
   3  -1  19 945.048 49.9784  29
   3  -1  19 861.157 48.7008  28
   3  -1  20 752.935 43.5502  42
   3  -1  20 723.473 42.7782  29
   3  -1  20 749.786 42.8644  28
   3  -1  21 168.856 20.5484  42
   3  -1  21 171.372 20.6502  28
   3  -1  22 1800.21 76.1918  28
  -3   0  26 71.1115 13.5796  40
  -3   0  26 31.0930 12.9684  20
  -3   0  25 2689.43 103.725  40
  -3   0  24 56.6781 16.4559  40
  -3   0  23 1673.56 75.3161  40
  -3   0  23 1811.31 76.3786  22
  -3   0  22 33.8471 15.2154  40
  -3   0  22 57.4053 15.5731  22
  -3   0  21 1349.50 64.1096  40
  -3   0  21 1388.09 64.5206  22
  -3   0  20 7.98470 13.0619  40
  -3   0  20-3.16331 13.8531  22
  -3   0  19 5543.64 199.782  40
  -3   0  19 5617.77 199.786  22
  -3   0  19 5574.79 202.552  27
  -3   0  18 13.1617 13.9592  40
  -3   0  18 12.9845 13.5678  22
  -3   0  18 26.4363 16.5231  27
  -3   0  17 9051.62 301.162  40
  -3   0  17 8250.86 302.744  38
  -3   0  17 9034.97 300.938  22
  -3   0  17 8772.06 302.971  27
  -3   0  16 108.081 16.0461  40
  -3   0  16 107.599 20.0191  38
  -3   0  16 107.765 15.4196  22
  -3   0  16 100.107 15.3992  21
  -3   0  16 97.5357 27.2408  15
  -3   0  16 93.6302 17.8391  27
  -3   0  15 3043.01 112.292  40
  -3   0  15 2752.28 114.532  38
  -3   0  15 2994.52 111.647  21
  -3   0  15 3211.10 147.117  19
  -3   0  15 3082.20 112.545  22
  -3   0  15 2949.75 112.698  23
  -3   0  15 3015.85 145.757  15
  -3   0  15 3047.79 114.806  27
  -3   0  14 52.5301 11.7511  40
  -3   0  14 62.7882 15.5056  38
  -3   0  14 82.2245 13.7185  22
  -3   0  14 49.9448 13.3578  23
  -3   0  14 80.6166 12.7756  21
  -3   0  14 82.3584 22.0228  15
  -3   0  14 76.2738 24.5274  19
  -3   0  14 84.3658 15.5700  27
  -3   0  13 5030.52 182.538  38
  -3   0  13 5285.70 179.108  40
  -3   0  13 5325.27 179.113  21
  -3   0  13 5084.13 178.867  22
  -3   0  13 5184.71 180.041  23
  -3   0  13 5372.45 212.512  19
  -3   0  13 5167.78 211.149  15
  -3   0  13 4940.48 181.114  27
  -3   0  12 29.4439 9.57203  40
  -3   0  12 12.7710 15.3993  19
  -3   0  12 45.5819 16.8641  15
  -3   0  12 26.7030 11.4894  27
  -3   0  12 22.7211 9.41300  22
  -3   0  12 27.5932 9.77608  21
  -3   0  11 10816.3 392.605  19
  -3   0  11 11443.1 393.915  15
   3   0 -11 10865.6 386.908  17
  -3   0  10 15.9618 12.5741  19
   3   0 -10 21.5784 13.5971  17
  -3   0  10 13.3537 12.8729  15
   3   0  -9 17313.4 575.526  17
  -3   0   9 16632.0 576.344  15
   3   0  -8 438.715 34.7089  17
  -3   0   8 414.927 33.8213  15
  -3   0   7 506.241 35.6529   7
  -3   0   7 579.430 34.1096   1
   3   0  -7 524.167 37.8963  17
  -3   0   7 570.360 38.3161  15
  -3   0   6 1966.19 83.7735   7
  -3   0   6 1978.32 80.4024   1
   3   0  -6 1883.76 85.6334  17
  -3   0   6 1852.05 82.8854  15
  -3   0   6 1893.01 81.7717  14
  -3   0   5 22833.2 758.581   7
  -3   0   5 23392.7 756.895   1
   3   0  -5 23215.0 763.249  17
  -3   0   5 22789.0 757.973  15
  -3   0   5 22959.9 756.526  14
  -3   0   4 17.9797 9.86714   1
  -3   0   4 1.44609 9.94815   7
  -3   0   4 19.9734 11.7345  15
  -3   0   4 4.98052 9.11474  14
  -3   0   3 17798.1 586.352   1
  -3   0   3 17595.7 584.598   7
   3   0  -3 17314.9 584.519   2
  -3   0   3 18505.5 580.757   5
  -3   0   3 17823.9 582.421  15
  -3   0   3 17104.1 580.971  14
  -3   0   2 35.6786 10.0069   5
  -3   0   2 34.9634 10.3635   7
   3   0  -2 21.1263 12.6062  17
  -3   0   2 34.0918 9.10335  14
  -3   0   1 103.658 14.4410   5
  -3   0   1 100.802 13.0598   7
   3   0  -1 109.916 17.9195  17
  -3   0   0 4846.20 171.640   7
   3   0   0 4886.28 176.632   2
  -3   0   0 4892.79 178.077   1
  -3   0   0 4996.74 176.285   5
   3   0   0 5141.37 180.147  17
   3   0   0 4944.59 170.750   9
  -3   0  -1 11352.2 373.599   5
   3   0   1 11055.8 371.713   2
  -3   0  -1 10871.7 373.019   1
   3   0   1 10901.3 373.250  17
   3   0   1 10946.6 367.299   9
  -3   0  -2 248.188 22.6691   1
  -3   0  -2 261.346 23.5255   5
   3   0   2 290.722 23.6902  17
   3   0   2 275.742 21.8696   9
   3   0   2 251.971 25.6700  13
  -3   0  -3 8408.37 285.600   5
  -3   0  -3 8204.79 281.587   1
   3   0   3 8057.14 287.555  13
   3   0   3 7954.60 280.370   9
  -3   0  -4 20.9114 10.8003   5
  -3   0  -4 23.8766 11.0349   1
   3   0   4 17.9360 10.6973   9
   3   0   4 40.7451 13.8964  13
  -3   0  -5 6271.62 227.498   5
   3   0   5 6285.06 229.006  13
   3   0   5 6123.43 223.849   9
  -3   0  -6 1560.60 76.7318   5
   3   0   6 1508.33 76.0584  13
   3   0   6 1555.33 74.0614   9
  -3   0  -7 857.873 54.8037   5
   3   0   7 947.817 56.4398  13
   3   0   7 941.807 54.3921   9
  -3   0  -8 634.850 47.5034   5
   3   0   8 797.173 51.0204  13
   3   0   8 684.775 47.4055   9
  -3   0  -9 715.771 50.5120   5
   3   0   9 707.525 49.6979  13
   3   0   9 640.075 47.9304   9
   3   0  10 1535.34 87.3885  13
  -3   0 -10 1604.24 89.2739   5
   3   0  10 1784.89 69.1176  43
   3   0  10 1737.28 69.3994  42
   3   0  10 1750.05 68.3238  24
   3   0  10 1741.37 69.7636  31
   3   0  10 1692.57 68.9502  29
   3   0  10 1729.02 68.6641  28
   3   0  11 3891.99 173.288  13
   3   0  11 4331.46 179.157   9
   3   0  11 4229.60 148.738  43
   3   0  11 4120.84 149.226  42
  -3   0 -11 4262.16 176.859   5
   3   0  11 4165.76 149.699  31
   3   0  11 4147.56 149.120  29
   3   0  11 4258.38 148.925  28
   3   0  12 77.4492 21.7792   9
   3   0  12 88.7571 14.5671  31
   3   0  12 57.0250 12.5366  29
   3   0  12 74.3447 12.8030  28
   3   0  12 74.4159 13.8088  42
   3   0  12 102.443 14.5126  43
   3   0  13 2908.54 141.862   9
   3   0  13 2861.94 109.594  43
   3   0  13 2898.53 110.515  42
   3   0  13 2883.46 110.358  29
   3   0  13 2895.95 110.158  28
   3   0  13 2909.70 110.785  31
   3   0  14 4785.19 166.666  42
   3   0  14 4472.31 165.356  29
   3   0  14 4495.57 165.062  28
   3   0  14 4509.00 165.556  31
   3   0  15 1.52823 11.7286  42
   3   0  15 19.8608 12.9081  29
   3   0  15 7.47088 12.1421  28
   3   0  15 6.11810 12.2602  31
   3   0  16 2351.80 98.5399  42
   3   0  16 2427.63 99.0820  29
   3   0  16 2427.46 98.6152  28
   3   0  16 2528.71 99.9195  31
   3   0  17 1690.44 73.8515  42
   3   0  17 1597.63 72.9473  29
   3   0  17 1579.46 72.2806  28
   3   0  17 1618.18 73.2105  31
   3   0  18 1828.28 80.3419  42
   3   0  18 1853.60 80.6563  29
   3   0  18 1732.80 78.8449  28
   3   0  18 1865.00 80.6405  31
   3   0  19 1212.35 59.2151  42
   3   0  19 1231.13 60.0362  29
   3   0  19 1123.91 58.0027  28
   3   0  20 1435.33 67.7566  29
   3   0  20 1502.26 68.0887  28
   3   0  21 60.3174 16.4671  29
   3   0  21 60.4890 15.4148  28
  -3  -1  27 508.145 28.5080  20
  -3  -1  26 4.68341 11.1692  20
  -3  -1  25 5115.74 182.153  22
  -3  -1  25 5138.99 182.966  20
  -3  -1  24 299.041 26.3014  40
  -3  -1  24 351.768 27.4073  22
  -3  -1  23 5950.01 215.352  40
  -3  -1  23 6214.78 216.560  22
  -3  -1  22 14.4134 14.7557  40
  -3  -1  22 24.2604 13.9305  22
  -3  -1  21 2725.19 112.324  40
  -3  -1  21 3008.50 114.133  22
  -3  -1  20 15.9912 13.9440  40
  -3  -1  20 22.3279 14.3090  22
  -3  -1  20 32.9345 15.2564  23
  -3  -1  19 1900.74 81.1414  40
  -3  -1  19 1872.20 80.6369  22
  -3  -1  19 1892.61 81.2607  23
  -3  -1  18 10.5927 21.2225  19
  -3  -1  18 5.88715 13.6198  40
  -3  -1  18 4.35101 12.2520  22
  -3  -1  18-4.58095 13.6057  23
  -3  -1  17 12199.8 413.497  40
  -3  -1  17 12557.6 461.326  19
  -3  -1  17 12292.0 413.095  22
  -3  -1  17 12392.9 414.656  23
  -3  -1  16 9.25408 18.0223  19
  -3  -1  16 19.3527 11.9453  40
  -3  -1  16 13.7837 11.5416  22
  -3  -1  16 4.01405 12.5797  23
  -3  -1  15 3375.92 124.535  40
  -3  -1  15 3564.45 160.486  19
  -3  -1  15 3487.39 124.595  22
  -3  -1  15 3246.12 124.733  23
  -3  -1  15 3310.86 126.167  27
  -3  -1  14 337.696 23.8475  40
  -3  -1  14 345.405 23.6433  22
  -3  -1  14 375.980 25.7877  23
  -3  -1  14 301.663 38.0631  19
  -3  -1  14 334.485 25.9265  27
  -3  -1  13 1163.94 50.1605  40
  -3  -1  13 1195.70 50.4278  22
  -3  -1  13 1098.80 50.6426  23
  -3  -1  13 1200.19 75.1372  19
  -3  -1  13 1126.11 52.3717  27
  -3  -1  12 380.429 24.0053  40
  -3  -1  12 403.267 25.1363  23
  -3  -1  12 401.820 24.0993  21
  -3  -1  12 393.605 23.6232  22
  -3  -1  12 379.703 38.5409  19
  -3  -1  12 384.418 26.3100  27
  -3  -1  11 7333.87 274.952  19
  -3  -1  10 918.353 58.4777  19
   3   1 -10 972.707 55.2590  17
  -3  -1   9 12167.6 429.740  19
   3   1  -9 11885.1 424.723  17
  -3  -1   9 13138.8 430.035  12
   3   1  -8 2791.52 117.629  17
  -3  -1   8 2916.93 121.456  12
   3   1  -7 3103.80 124.825  17
  -3  -1   7 2946.98 124.059  12
  -3  -1   7 3144.63 118.308   1
   3   1  -6 15.3366 12.8211  17
  -3  -1   6 26.0444 11.2065   1
   3   1  -5 3201.55 129.903  17
  -3  -1   5 3382.53 125.786   1
   3   1  -4 4425.25 167.113  13
  -3  -1   4 4455.16 163.625   1
  -3  -1   4 4575.97 161.131   5
   3   1  -3 11311.1 394.153  13
  -3  -1   3 11833.0 388.457   5
  -3  -1   3 11516.3 391.269   1
   3   1  -2 1999.90 87.5314  13
  -3  -1   2 2108.06 83.4551   5
   3   1  -1 19666.1 654.370  17
   3   1  -1 19362.6 654.352  13
  -3  -1   1 19982.4 649.476   5
   3   1   0 184.576 21.6226  13
  -3  -1   0 195.875 19.5714   1
  -3  -1   0 174.007 19.0038   5
   3   1   1 4482.27 167.841  13
  -3  -1  -1 4569.05 164.657   5
  -3  -1  -1 4356.06 163.206   1
   3   1   2 3187.82 127.166  13
  -3  -1  -2 3195.30 124.289   5
  -3  -1  -2 3188.39 122.587   1
   3   1   3 3450.85 136.904  13
  -3  -1  -3 3423.24 134.362   5
  -3  -1  -3 3499.09 131.909   1
   3   1   4 32.1933 12.9536  13
  -3  -1  -4 73.5563 14.2984   1
  -3  -1  -4 75.9744 15.0619   5
   3   1   5 6595.35 241.984  13
  -3  -1  -5 6532.10 239.351   5
   3   1   6 304.344 30.6747  13
  -3  -1  -6 303.950 28.9802   5
   3   1   7 14519.3 497.860  13
  -3  -1  -7 14277.4 494.598   5
   3   1   8 3408.98 143.029  13
  -3  -1  -8 3208.31 138.850   5
   3   1   9 251.208 30.4233  13
  -3  -1  -9 249.436 28.9006   5
   3   1   9 208.974 17.9907  31
   3   1   9 239.187 17.6924  29
   3   1   9 234.794 17.5356  28
   3   1  10 1764.48 94.6346  13
  -3  -1 -10 1910.05 94.4539   5
   3   1  10 1836.05 71.8194  42
   3   1  10 1819.21 71.6815  24
   3   1  10 1847.06 72.5029  31
   3   1  10 1741.73 71.2867  29
   3   1  10 1763.34 70.8829  28
   3   1  11 3453.65 155.599  13
  -3  -1 -11 3471.98 151.946   5
   3   1  11 3296.59 125.781  42
   3   1  11 3604.99 126.886  24
   3   1  11 3578.81 127.778  31
   3   1  11 3356.24 126.516  29
   3   1  11 3536.22 126.443  28
   3   1  12 797.005 60.4871  13
   3   1  12 767.287 39.1659  42
   3   1  12 794.756 39.6365  24
   3   1  12 773.664 39.9366  31
   3   1  12 692.748 38.2139  28
   3   1  12 742.196 39.3106  29
   3   1  13 4619.66 203.870  13
   3   1  13 4655.49 170.052  42
   3   1  13 4722.19 169.970  24
   3   1  13 4963.00 172.032  31
   3   1  13 4695.11 169.904  28
   3   1  13 4787.25 170.754  29
   3   1  14 2571.39 100.596  42
   3   1  14 2524.10 99.6488  24
   3   1  14 2571.45 101.433  31
   3   1  14 2549.12 100.786  29
   3   1  14 2514.87 100.043  28
   3   1  15 103.386 17.1257  42
   3   1  15 83.0689 15.7329  24
   3   1  15 70.1684 16.0850  31
   3   1  15 77.3372 15.7502  29
   3   1  15 80.5231 15.5231  28
   3   1  16 2410.28 98.7821  42
   3   1  16 2360.88 97.9841  24
   3   1  16 2539.83 99.6359  28
   3   1  16 2406.93 99.2586  29
   3   1  16 2506.34 100.748  31
   3   1  17 2111.49 90.1356  42
   3   1  17 2136.41 90.2964  28
   3   1  17 2184.62 91.8183  29
   3   1  17 2243.49 92.9186  31
   3   1  18 36.7328 15.7726  29
   3   1  18 58.4898 15.4855  28
   3   1  18 73.4428 16.8416  31
   3   1  19 6192.32 221.007  29
   3   1  19 6090.83 219.034  28
   3   1  20 292.223 26.7661  29
   3   1  20 262.405 25.0152  28
   3   1  21 1742.47 76.6300  29
  -3  -2  27 73.6572 12.6289  20
  -3  -2  27 58.0254 12.1069  22
[truncated: 451,221 more chars]
